# Supplementary material for: Gene Expression in the Rodent Brain is Associated with Its Regional Connectivity
Source: PLoS Comput Biol. 2011 May 5;7(5):e1002040. doi: 10.1371/journal.pcbi.1002040 (PMC3088660; doi:10.1371/journal.pcbi.1002040)
Supplement: Table S1 — Prediction assay results. (XLS) [file pcbi.1002040.s003.xls]

## Sheet: Prediction Assay results -- SVM
Prediction assay results SVM
		Efferent			Afferent				Efferent – liberal connectivity			Afferent – liberal connectivity
index	Structure name	Degree	AUC	p-val	Degree	AUC	p-val		Degree	AUC	p-val	Degree	AUC	p-val
10	Piriform area	6	0.796296	0.03	3				8	0.67947	0.404	11	0.85059	0.028
18	Dentate gyrus	2			5	0.413333	0.645		4			10	0.72474	0.196
20	Subiculum	8	0.697917	0.082	10	0.373333	0.795		34	0.86748	0.002	27	0.76727	0.068
26	Nucleus accumbens	9	0.839506	0.008	9	0.765432	0.018		13	0.75242	0.012	20	0.7781	0.052
28	Olfactory tubercle	2			6	0.601852	0.269		30	0.60816	0.14	28	0.59192	0.18
30	Lateral septal nucleus	5	0.84	0.032	10	0.663333	0.116		35	0.77789	0.032	42	0.76909	0.002
31	Septofimbrial nucleus	2			5	0.453333	0.574		16	0.70058	0.1	20	0.72501	0.016
35	Medial amygdalar nucleus	0			11	0.84573	0.002		37	0.84217	0.002	22	0.73182	0.016
39	Magnocellular nucleus	13	0.69428	0.038	6	0.537037	0.416		39	0.81275	0.002	22	0.7328	0.02
40	Substantia innominata	33	0.642179	0.025	14	0.782313	0.004		39	0.7057	0.06	25	0.78324	0.028
43	Bed nuclei of the stria terminalis	24	0.743634	0.002	11	0.757576	0.029		70	0.71561	0.002	29	0.74801	0.168
50	Anterodorsal nucleus	5	0.813333	0.04	2				26	0.75356	0.008	14	0.64512	0.06
55	Lateral dorsal nucleus of thalamus	7	0.952381	0.001	4				19	0.6291	0.4	20	0.66878	0.12
56	Reticular nucleus of the thalamus	8	0.6875	0.113	10	0.67	0.112		35	0.64883	0.244	28	0.72359	0.002
58	Lateral posterior nucleus of the thalamus	6	0.861111	0.009	4				44	0.63048	0.116	27	0.64597	0.048
61	Intergeniculate leaflet of the lateral geniculate complex	8	0.890625	0.001	3				11	0.83406	0.012	4
62	Ventral part of the lateral geniculate complex	17	0.67474	0.046	13	0.725838	0.026		23	0.71004	0.244	17	0.66946	0.02
64	Central lateral nucleus of the thalamus	12	0.509259	0.436	6	0.851852	0.013		16	0.59091	0.104	23	0.64293	0.064
65	Central medial nucleus of the thalamus	0			7	0.292517	0.881		2			17	0.60878	0.048
69	Lateral habenula	5	0.986667	0.001	12	0.696759	0.052		50	0.68451	0.012	38	0.79642	0.024
73	Mediodorsal nucleus of thalamus	1			6	0.694444	0.127		4			21	0.71915	0.024
77	Dorsal part of the lateral geniculate complex	12	0.625	0.158	6	0.888889	0.006		17	0.72586	0.12	8	0.66066	0.004
82	Ventral posterior complex of the thalamus	5	0.493333	0.474	1				7	0.65436	0.332	4
85	Arcuate hypothalamic nucleus	4			14	0.79932	0.002		5	0.56462	0.408	17	0.5701	0.04
86	Paraventricular hypothalamic nucleus	7	0.496599	0.5	19	0.823638	0.001		9	0.71432	0.184	21	0.74048	0.032
88	Anterodorsal preoptic nucleus	21	0.779289	0.001	5	0.933333	0.005		21	0.779289	0.001	5	0.933333	0.005
89	Anteroventral preoptic nucleus	22	0.652204	0.049	8	0.723958	0.062		22	0.652204	0.049	8	0.723958	0.062
90	Anteroventral periventricular nucleus	24	0.766204	0.002	4				24	0.766204	0.002	4
91	Dorsomedial nucleus of the hypothalamus	22	0.672865	0.024	21	0.829932	0.001		22	0.672865	0.024	21	0.829932	0.001
92	Median preoptic nucleus	14	0.777211	0.006	7	0.92517	0.001		23	0.72406	0.124	8	0.77568	0.08
94	Parastrial nucleus	24	0.722222	0.004	5	0.746667	0.084		29	0.74576	0.008	6	0.57454	0.056
95	Suprachiasmatic nucleus	16	0.959635	0.001	13	0.81854	0.004		16	0.959635	0.001	13	0.81854	0.004
97	Anterior hypothalamic nucleus	4			7	0.85034	0.008		38	0.78874	0.002	19	0.81436	0.016
99	Lateral mammillary nucleus	2			11	0.763085	0.015		6	0.64243	0.292	16	0.70538	0.002
100	Medial mammillary nucleus	7	0.510204	0.44	13	0.883629	0.001		11	0.79711	0.352	21	0.7705	0.004
101	Supramammillary nucleus	6	0.787037	0.036	11	0.564738	0.297		17	0.82857	0.056	30	0.84604	0.016
102	Medial preoptic nucleus	46	0.725	0.001	24	0.765046	0.001		53	0.71014	0.008	38	0.69866	0.02
103	Posterior hypothalamic nucleus	3			26	0.702663	0.004		7	0.57453	0.528	37	0.72338	0.092
104	Dorsal premammillary nucleus	11	0.768595	0.02	8	0.588542	0.255		19	0.64306	0.036	22	0.73651	0.116
105	Ventral premammillary nucleus	13	0.836292	0.001	10	0.773333	0.019		27	0.70197	0.012	18	0.68342	0.004
106	Ventromedial hypothalamic nucleus	2			8	0.65625	0.129		2			8	0.65625	0.129
109	Tuberal nucleus	12	0.648148	0.089	6	0.814815	0.027		41	0.80262	0.002	27	0.77241	0.002
116	Parabigeminal nucleus	0			6	0.731481	0.09		0			6	0.731481	0.09
121	Substantia nigra_ reticular part	5	0.813333	0.045	6	0.62037	0.222		8	0.76298	0.032	11	0.72006	0.128
122	Ventral tegmental area	26	0.752465	0.001	21	0.801209	0.001		31	0.83798	0.008	30	0.72876	0.002
123	Midbrain reticular nucleus_ retrorubral area	3			7	0.52381	0.392		5	0.55555	0.412	11	0.6804	0.176
127	Anterior pretectal nucleus	25	0.611733	0.096	10	0.696667	0.068		26	0.63969	0.264	13	0.66558	0.004
129	Nucleus of the optic tract	14	0.756803	0.011	9	0.82716	0.006		14	0.756803	0.011	9	0.82716	0.006
130	Nucleus of the posterior commissure	0			6	0.722222	0.086		0			6	0.722222	0.086
131	Olivary pretectal nucleus	0			9	0.814815	0.018		0			9	0.814815	0.018
135	Cuneiform nucleus	1			5	0.72	0.12		4			11	0.60808	0.3
136	Red Nucleus	1			5	0.56	0.368		20	0.57916	0.088	28	0.59317	0.144
141	Substantia nigra_ compact part	11	0.550964	0.307	8	0.59375	0.254		16	0.66831	0.248	14	0.71559	0.012
142	Pedunculopontine nucleus	5	0.773333	0.062	11	0.801653	0.002		5	0.773333	0.062	11	0.801653	0.002
144	Central linear nucleus raphé	0			6	0.851852	0.014		0			6	0.851852	0.014
145	Dorsal nucleus raphé	10	0.85	0.002	18	0.848765	0.001		24	0.69583	0.136	27	0.615	0.136
151	Parabrachial nucleus	2			5	0.4	0.626		2			5	0.4	0.626
155	Barrington's nucleus	1			6	0.990741	0.001		77	0.66793	0.008	57	0.7729	0.002
156	Dorsal tegmental nucleus	27	0.667581	0.013	11	0.545455	0.359		31	0.73762	0.012	13	0.4424	0.284
157	Pontine central gray	3			11	0.997245	0		3			11	0.997245	0
158	Pontine gray	6	0.824074	0.022	4				6	0.824074	0.022	4
161	Tegmental reticular nucleus	6	0.583333	0.3	5	0.88	0.01		6	0.583333	0.3	5	0.88	0.01
166	Superior central nucleus raphé	10	0.826667	0.003	6	0.861111	0.016		15	0.54702	0.672	17	0.64139	0.192
167	Locus ceruleus	8	0.84375	0.008	19	0.804247	0.001		11	0.73373	0.016	27	0.76721	0.024
180	Nucleus of the solitary tract	3			5	0.866667	0.022		6	0.42306	0.624	13	0.70648	0.132
187	Inferior olivary complex	6	0.87037	0.01	3				14	0.65507	0.072	6	0.34916	0.596
	Mean	9.43939	0.740311	0.0806818	8.87879	0.726944	0.134702		19.6212	0.706064	0.134982	17.6667	0.71596	0.0782742
	Std	9.27051	0.123915	0.139535	5.28427	0.154496	0.21354		16.4726	0.0962953	0.172374	10.8178	0.111637	0.120678
	Total valid		44			57				55			62
	Total significant		32			32				27			36
	Significance ratio		0.727273			0.561404				0.490909			0.580645
	Parameters
	Statistical significance				0.05

## Sheet: Prediction Assay -- cmpare alg.
Prediction assay - comparing different algorithms
		Efferent				Afferent						Boosting = gentleBoost
	Structure name	Degree	AUC SVM	ACU Boosting	AUC NN	Degree	AUCSVM	AUC Boosting	AUC NN			NN = nearest neighbor
	Piriform area	6	0.796296	0.82606	0.7248	3
	Dentate gyrus	2				5	0.413333	0.8232	0.63689
	Subiculum	8	0.697917	0.85261	0.65073	10	0.373333	0.59212	0.55189
	Nucleus accumbens	9	0.839506	0.87932	0.54305	9	0.765432	0.66261	0.51279
	Olfactory tubercle	2				6	0.601852	0.7993	0.69173
	Lateral septal nucleus	5	0.84	0.93296	0.67157	10	0.663333	0.75897	0.42799
	Septofimbrial nucleus	2				5	0.453333	0.77249	0.61807
	Medial amygdalar nucleus	0				11	0.84573	0.85231	0.44163
	Magnocellular nucleus	13	0.69428	0.57343	0.54576	6	0.537037	0.71276	0.599
	Substantia innominata	33	0.642179	0.68659	0.48702	14	0.782313	0.76342	0.46826
	Bed nuclei of the stria terminalis	24	0.743634	0.80143	0.48871	11	0.757576	0.84043	0.47447
	Anterodorsal nucleus	5	0.813333	0.84957	0.80042	2
	Lateral dorsal nucleus of thalamus	7	0.952381	0.93385	0.68089	4
	Reticular nucleus of the thalamus	8	0.6875	0.65229	0.48129	10	0.67	0.78084	0.58339
	Lateral posterior nucleus of the thalamus	6	0.861111	0.86299	0.70475	4
	Intergeniculate leaflet of the lateral geniculate complex	8	0.890625	0.62288	0.61161	3
	Ventral part of the lateral geniculate complex	17	0.67474	0.68989	0.53756	13	0.725838	0.69002	0.57651
	Central lateral nucleus of the thalamus	12	0.509259	0.49402	0.53673	6	0.851852	0.72364	0.61003
	Central medial nucleus of the thalamus	0				7	0.292517	0.39802	0.54317
	Lateral habenula	5	0.986667	0.94048	0.48267	12	0.696759	0.79941	0.44292
	Mediodorsal nucleus of thalamus	1				6	0.694444	0.85543	0.67137
	Dorsal part of the lateral geniculate complex	12	0.625	0.73222	0.53944	6	0.888889	0.96834	0.59067
	Ventral posterior complex of the thalamus	5	0.493333	0.65832	0.78828	1
	Arcuate hypothalamic nucleus	4				14	0.79932	0.93022	0.41875
	Paraventricular hypothalamic nucleus	7	0.496599	0.85225	0.49234	19	0.823638	0.86188	0.42708
	Anterodorsal preoptic nucleus	21	0.779289	0.85199	0.43439	5	0.933333	0.78744	0.52089
	Anteroventral preoptic nucleus	22	0.652204	0.6904	0.4417	8	0.723958	0.90464	0.45184
	Anteroventral periventricular nucleus	24	0.766204	0.80122	0.47072	4
	Dorsomedial nucleus of the hypothalamus	22	0.672865	0.70225	0.48373	21	0.829932	0.75611	0.40455
	Median preoptic nucleus	14	0.777211	0.72148	0.51749	7	0.92517	0.91999	0.38588
	Parastrial nucleus	24	0.722222	0.78122	0.46879	5	0.746667	0.84425	0.53981
	Suprachiasmatic nucleus	16	0.959635	0.97892	0.37692	13	0.81854	0.87656	0.43402
	Anterior hypothalamic nucleus	4				7	0.85034	0.80019	0.51848
	Lateral mammillary nucleus	2				11	0.763085	0.81227	0.40747
	Medial mammillary nucleus	7	0.510204	0.80377	0.69396	13	0.883629	0.83333	0.45237
	Supramammillary nucleus	6	0.787037	0.82383	0.74057	11	0.564738	0.75509	0.57907
	Medial preoptic nucleus	46	0.725	0.69607	0.47758	24	0.765046	0.72897	0.43045
	Posterior hypothalamic nucleus	3				26	0.702663	0.73119	0.46728
	Dorsal premammillary nucleus	11	0.768595	0.77999	0.44786	8	0.588542	0.76633	0.46347
	Ventral premammillary nucleus	13	0.836292	0.8223	0.50036	10	0.773333	0.84922	0.5193
	Ventromedial hypothalamic nucleus	2				8	0.65625	0.83236	0.42641
	Tuberal nucleus	12	0.648148	0.56962	0.57175	6	0.814815	0.77578	0.53497
	Parabigeminal nucleus	0				6	0.731481	0.86844	0.66252
	Substantia nigra_ reticular part	5	0.813333	0.76058	0.67893	6	0.62037	0.7687	0.69323
	Ventral tegmental area	26	0.752465	0.8117	0.4394	21	0.801209	0.7935	0.50962
	Midbrain reticular nucleus_ retrorubral area	3				7	0.52381	0.63412	0.63042
	Anterior pretectal nucleus	25	0.611733	0.50719	0.56147	10	0.696667	0.63969	0.5634
	Nucleus of the optic tract	14	0.756803	0.73572	0.63833	9	0.82716	0.75279	0.68369
	Nucleus of the posterior commissure	0				6	0.722222	0.89836	0.69537
	Olivary pretectal nucleus	0				9	0.814815	0.80014	0.65443
	Cuneiform nucleus	1				5	0.72	0.85214	0.52463
	Red Nucleus	1				5	0.56	0.81514	0.69378
	Substantia nigra_ compact part	11	0.550964	0.5906	0.50578	8	0.59375	0.67289	0.59945
	Pedunculopontine nucleus	5	0.773333	0.77774	0.50192	11	0.801653	0.81355	0.54582
	Central linear nucleus raphé	0				6	0.851852	0.81832	0.76254
	Dorsal nucleus raphé	10	0.85	0.87523	0.49468	18	0.848765	0.77181	0.41732
	Parabrachial nucleus	2				5	0.4	0.76932	0.63396
	Barrington's nucleus	1				6	0.990741	0.87545	0.61579
	Dorsal tegmental nucleus	27	0.667581	0.67462	0.53839	11	0.545455	0.51536	0.5935
	Pontine central gray	3				11	0.997245	0.98234	0.39314
	Pontine gray	6	0.824074	0.89637	0.7451	4
	Tegmental reticular nucleus	6	0.583333	0.73119	0.5939	5	0.88	0.6478	0.65213
	Superior central nucleus raphé	10	0.826667	0.72264	0.53325	6	0.861111	0.83425	0.5042
	Locus ceruleus	8	0.84375	0.81576	0.53402	19	0.804247	0.78778	0.52287
	Nucleus of the solitary tract	3				5	0.866667	0.86653	0.47911
	Inferior olivary complex	6	0.87037	0.85757	0.7973	3
		Efferent				Afferent
		Degree	AUC SVM	ACU Boosting	AUC NN	Degree	AUCSVM	AUC Boosting	AUC Nearest Neighbor
	Mean	9.43939	0.740311	0.764117	0.56718	8.87879	0.726944	0.784869	0.541295
	Std	9.27051	0.123915	0.115576	0.110247	5.28427	0.154496	0.102815	0.0963046
	Total valid	44				57
	Degree threshold of 10 instead of 5
	Mean	19.125	0.717207	0.720448	0.501575	10.4167	0.756954	0.783446	0.502894
	Std	10.75	0.100119	0.116367	0.054969	9.33333	0.123755	0.099772	0.0656689
	Total valid	24
