# Supplementary material for: Gene Expression in the Rodent Brain is Associated with Its Regional Connectivity
Source: PLoS Comput Biol. 2011 May 5;7(5):e1002040. doi: 10.1371/journal.pcbi.1002040 (PMC3088660; doi:10.1371/journal.pcbi.1002040)
Supplement: Table S3 — Selected genes (500 outgoing, 500 Incoming, and 241 intersection). (XLS) [file pcbi.1002040.s005.xls]

## Sheet: efferent
Selected 500 genes for outgoing connectivity prediction
Index	Gene name	Symbol	Entrez
1	G protein-coupled receptor 41	Gpr41	233080
2	RIKEN cDNA A330089M16 gene (non-RefSeq)	A330089M16Rik*	0
3	estrogen receptor 1 (alpha)	Esr1	13982
4	LanC lantibiotic synthetase component C-like 3 (bacterial)	Lancl3	236285
5	tetratricopeptide repeat domain 25	Ttc25	74407
6	NAD synthetase 1	Nadsyn1	78914
7	olfactory receptor 459	Olfr459	258569
8	RAR-related orphan receptor beta	Rorb	225998
9	LOC433481	LOC433481	433481
10	RIKEN cDNA D830036C21 gene	D830036C21Rik	330479
11	PDZ domain containing RING finger 4	Pdzrn4	239618
12	ephrin A5	Efna5	13640
13	olfactory receptor 272	Olfr272	258836
14	progesterone receptor	Pgr	18667
15	nuclear transport factor 2	Nutf2	68051
16	pre B-cell leukemia transcription factor 1	Pbx1	18514
17	transmembrane protease, serine 3	Tmprss3	140765
18	RIKEN cDNA 4930447A16 gene (non-RefSeq)	4930447A16Rik*	0
19	RIKEN cDNA 6430521C12 gene (non-RefSeq)	6430521C12Rik*	0
20	natural cytotoxicity triggering receptor 1	Ncr1	17086
21	zinc finger protein 69	Zfp69	381549
22	RIKEN cDNA I830007O11 gene (non-RefSeq)	I830007O11Rik*	0
23	similar to 14-3-3 protein tau (14-3-3 protein theta)	LOC235953	235953
24	neurotensin	Nts	67405
25	taste receptor, type 2, member 134	Tas2r134	387511
26	RIKEN cDNA 1600025M17 gene	1600025M17Rik	72030
27	RIKEN cDNA 4933425K02 gene	4933425K02Rik	74446
28	RIKEN cDNA 5330438D12 gene	5330438D12Rik	327824
29	PCTAIRE-motif protein kinase 3	Pctk3	18557
30	RIKEN cDNA 1700013D24 gene	1700013D24Rik	76921
31	RIKEN cDNA 4930533I22 gene	4930533I22Rik	434018
32	RIKEN cDNA 6430601O08 gene (non-RefSeq)	6430601O08Rik*	0
33	cDNA sequence BC056474	BC056474	414077
34	gene model 1450, (NCBI)	Gm1450	384724
35	integrin beta 6	Itgb6	16420
36	similar to epididymal protein e9-1	LOC433365	433365
37	-	LOC546107	546107
38	RIKEN cDNA 4930513O06 gene	4930513O06Rik	75125
39	Unigene Mm.229761	Mm.229761	0
40	spermatogenesis associated glutamate (E)-rich protein 8, pseudogene 1	Speer8-ps1	74062
41	tissue inhibitor of metalloproteinase 1	Timp1	21857
42	RIKEN cDNA A230028O05 gene	A230028O05Rik	319487
43	RIKEN cDNA A630031M04 gene	A630031M04Rik	320659
44	crystallin, gamma E	Cryge	12968
45	G protein-coupled receptor 133	Gpr133	243277
46	inhibitor of growth family, member 5	Ing5	66262
47	similar to hypothetical protein LOC339168	LOC432576	432576
48	oncoprotein induced transcript 3	Oit3	18302
49	RIKEN cDNA 9130014G24 gene	9130014G24Rik	215772
50	delta-like 1 homolog (Drosophila)	Dlk1	13386
51	interferon regulatory factor 6	Irf6	54139
52	similar to carcinoembryonic antigen-related protein	LOC384557	384557
53	RIKEN cDNA 1190017O12 gene	1190017O12Rik	68936
54	RIKEN cDNA 9030208M05 gene (non-RefSeq)	9030208M05Rik*	0
55	crystallin, beta A1	Cryba1	12957
56	LIM homeobox protein 6	Lhx6	16874
57	lactotransferrin	Ltf	17002
58	olfactory receptor 633	Olfr633	258351
59	paternally expressed 10	Peg10	170676
60	RIKEN cDNA 4930451C15 gene	4930451C15Rik	74685
61	RIKEN cDNA 9230108O11 gene (non-RefSeq)	9230108O11Rik*	0
62	expressed sequence AI854517	AI854517	101694
63	cathepsin 3	Cts3	117066
64	RIKEN cDNA D230044M03 gene	D230044M03Rik	76743
65	fibronectin type III domain containing 1	Fndc1	68655
66	olfactory receptor 270	Olfr270	258600
67	thrombospondin 3	Thbs3	21827
68	RIKEN cDNA 1700128E19 gene (non-RefSeq)	1700128E19Rik*	0
69	RIKEN cDNA 3010085J16 gene (non-RefSeq)	3010085J16Rik*	0
70	RIKEN cDNA A930001K06 gene (non-RefSeq)	A930001K06Rik*	0
71	alcohol dehydrogenase 1 (class I)	Adh1	11522
72	RIKEN cDNA D130047A11 gene (non-RefSeq)	D130047A11Rik*	0
73	glial cell line derived neurotrophic factor family receptor alpha 4	Gfra4	14588
74	LOC433171	LOC433171	433171
75	multimerin 1	Mmrn1	70945
76	olfactory receptor 599	Olfr599	258726
77	VPR domain containing 9	Prdm9	213389
78	retinol binding protein 3, interstitial	Rbp3	19661
79	relaxin 1	Rln1	19773
80	RIKEN cDNA 1700003H04 gene	1700003H04Rik	384775
81	RIKEN cDNA 5031434O11 gene	5031434O11Rik	75980
82	RIKEN cDNA 5430420P03 gene (non-RefSeq)	5430420P03Rik*	0
83	RIKEN cDNA A430006L18 gene (non-RefSeq)	A430006L18Rik*	0
84	a disintegrin-like and metallopeptidase (reprolysin type) with thrombospondin type 1 motif, 5 (aggrecanase-2)	Adamts5	23794
85	Rho GTPase activating protein 18	Arhgap18	73910
86	chromobox homolog 7	Cbx7	52609
87	galanin	Gal	14419
88	gene model 428, (NCBI)	Gm428	242502
89	gene model 815, (NCBI)	Gm815	329047
90	isocitrate dehydrogenase 2 (NADP+), mitochondrial	Idh2	269951
91	immunoglobulin (CD79A) binding protein 1	Igbp1	18518
92	olfactory receptor 552	Olfr552	259106
93	phytoceramidase, alkaline	Phca	66190
94	tachykinin 2	Tac2	21334
95	tripartite motif-containing 31	Trim31	224762
96	exportin 1, CRM1 homolog (yeast)	Xpo1	103573
97	RIKEN cDNA 4930519N13 gene	4930519N13Rik	78177
98	RIKEN cDNA 9030404E10 gene	9030404E10Rik	71528
99	RIKEN cDNA 9230105E10 gene	9230105E10Rik	319236
100	RIKEN cDNA 9930028C20 gene	9930028C20Rik	226418
101	hypothetical protein A030011M19	A030011M19	240916
102	cDNA sequence BC014805	BC014805	236149
103	DnaJ (Hsp40) homolog, subfamily C, member 12	Dnajc12	30045
104	GTP cyclohydrolase I feedback regulator	Gchfr	320415
105	glycerophosphodiester phosphodiesterase domain containing 2	Gdpd2	71584
106	IBR domain containing 2	Ibrdc2	218215
107	interferon activated gene 202B	Ifi202b	26388
108	LIM homeobox protein 8	Lhx8	16875
109	AB mCG18614.1	mCG18614.1	0
110	olfactory receptor 730	Olfr730	258486
111	tetratricopeptide repeat domain 12	Ttc12	235330
112	zinc finger protein 57	Zfp57	22715
113	RIKEN cDNA 2410129H14 gene	2410129H14Rik	76789
114	RIKEN cDNA 4930417M19 gene	4930417M19Rik	320571
115	RIKEN cDNA 4930526H21 gene	4930526H21Rik	75136
116	apolipoprotein B mRNA editing enzyme, catalytic polypeptide-like 4 (putative)	Apobec4	71281
117	cDNA sequence BC003267	BC003267	233987
118	biogenesis of lysosome-related organelles complex-1, subunit 1	Bloc1s1	14533
119	chemokine (C-C motif) ligand 28	Ccl28	56838
120	CASP2 and RIPK1 domain containing adaptor with death domain	Cradd	12905
121	dishevelled associated activator of morphogenesis 1	Daam1	208846
122	dynein light chain LC8-type 2	Dynll2	68097
123	gene model 1446, (NCBI)	Gm1446	384695
124	gene model 44, (NCBI)	Gm44	212952
125	gene model 853, (NCBI)	Gm853	332942
126	glutamate receptor, ionotropic, kainate 1	Grik1	14805
127	granzyme K	Gzmk	14945
128	interferon stimulated exonuclease gene 20-like 2	Isg20l2	229504
129	hypothetical gene supported by AK006305	LOC432560	432560
130	similar to TAR RNA binding protein 1; TAR RNA loop binding protein; TAR (HIV) RNA-binding protein 1	LOC434359	434359
131	-	LOC546143	546143
132	major urinary protein 4	Mup4	17843
133	protein kinase, AMP-activated, beta 1 non-catalytic subunit	Prkab1	19079
134	protease, serine, 33	Prss33	353130
135	ribosomal protein L32	Rpl32	19951
136	sulfotransferase family 5A, member 1	Sult5a1	57429
137	transmembrane protease, serine 11d	Tmprss11d	231382
138	VGF nerve growth factor inducible	Vgf	381677
139	zinc finger, CSL domain containing 2	Zcsl2	105638
140	zinc finger protein of the cerebellum 4	Zic4	22774
141	RIKEN cDNA 5430427O21 gene	5430427O21Rik	71421
142	RIKEN cDNA A230079K17 gene	A230079K17Rik	240960
143	RIKEN cDNA A630095E13 gene	A630095E13Rik	235973
144	basonuclin 1	Bnc1	12173
145	bruno-like 6, RNA binding protein (Drosophila)	Brunol6	76183
146	RIKEN cDNA C730015M21 gene (non-RefSeq)	C730015M21Rik*	0
147	CD36 antigen	Cd36	12491
148	Cobl-like 1	Cobll1	319876
149	endothelin converting enzyme-like 1	Ecel1	13599
150	RIKEN cDNA F830022J16 gene (non-RefSeq)	F830022J16Rik*	0
151	RIKEN cDNA F830034N12 gene (non-RefSeq)	F830034N12Rik*	0
152	gastric inhibitory polypeptide	Gip	14607
153	inscuteable homolog (Drosophila)	Insc	233752
154	kelch-like 10 (Drosophila)	Klhl10	66720
155	similar to protease inhibitor H; acrosin inhibitor	LOC433180	433180
156	lymphocyte antigen 96	Ly96	17087
157	5'-nucleotidase, cytosolic IB	Nt5c1b	70881
158	oxytocin	Oxt	18429
159	p21 (CDKN1A)-activated kinase 2	Pak2	224105
160	protocadherin 12	Pcdh12	53601
161	peptidylprolyl isomerase E (cyclophilin E)	Ppie	56031
162	regulatory factor X, 5 (influences HLA class II expression)	Rfx5	53970
163	regulatory factor X, 5 (influences HLA class II expression)	Rfx5	53970
164	ring finger protein 133	Rnf133	386611
165	somatostatin	Sst	20604
166	ubiquitin specific peptidase like 1	Uspl1	231915
167	vomeronasal 1 receptor, E11	V1re11	171264
168	tryptophan rich basic protein	Wrb	71446
169	X-linked lymphocyte-regulated 3a	Xlr3a	22445
170	RIKEN cDNA 1700029H14 gene	1700029H14Rik	66501
171	RIKEN cDNA 5830436D01 gene	5830436D01Rik	76041
172	RIKEN cDNA 9430091E24 gene	9430091E24Rik	434350
173	RIKEN cDNA A730013G03 gene	A730013G03Rik	320952
174	ATP-binding cassette, sub-family B (MDR/TAP), member 7	Abcb7	11306
175	ATPase, Class V, type 10D	Atp10d	231287
176	RIKEN cDNA B230215A15 gene (non-RefSeq)	B230215A15Rik*	0
177	RIKEN cDNA B230373P09 gene	B230373P09Rik	218878
178	RIKEN cDNA C730014E05 gene	C730014E05Rik	319990
179	chromogranin B	Chgb	12653
180	cAMP responsive element binding protein 3-like 3	Creb3l3	208677
181	demilune cell and parotid protein	Dcpp	13184
182	RIKEN cDNA E330014M11 gene (non-RefSeq)	E330014M11Rik*	0
183	eukaryotic translation elongation factor 1 delta (guanine nucleotide exchange protein)	Eef1d	66656
184	FXYD domain-containing ion transport regulator 5	Fxyd5	18301
185	RIKEN cDNA G370126I09 gene (non-RefSeq)	G370126I09Rik*	0
186	G protein-coupled receptor 22	Gpr22	73010
187	AB mCG2125.2	mCG2125.2	0
188	minichromosome maintenance deficient 4 homolog (S. cerevisiae)	Mcm4	17217
189	Unigene Mm.150236	Mm.150236	0
190	Unigene Mm.352566	Mm.352566	0
191	olfactory receptor 568	Olfr568	259095
192	RAB9B, member RAS oncogene family	Rab9b	319642
193	tryptophan hydroxylase 2	Tph2	216343
194	vomeronasal 1 receptor, H7	V1rh7	171250
195	zinc finger, CCHC domain containing 10	Zcchc10	67966
196	zinc finger, SWIM domain containing 5	Zswim5	74464
197	RIKEN cDNA 2610204G22 gene	2610204G22Rik	70448
198	RIKEN cDNA 4632411J06 gene	4632411J06Rik	78748
199	RIKEN cDNA A730023A08 gene (non-RefSeq)	A730023A08Rik*	0
200	ankyrin repeat domain 1 (cardiac muscle)	Ankrd1	107765
201	RIKEN cDNA C030007I09 gene	C030007I09Rik	109250
202	carboxyl ester lipase	Cel	12613
203	colony stimulating factor 2 (granulocyte-macrophage)	Csf2	12981
204	dehydrogenase/reductase (SDR family) member 7C	Dhrs7c	68460
205	early B-cell factor 4	Ebf4	228598
206	gamma-aminobutyric acid (GABA-A) receptor, subunit theta	Gabrq	57249
207	gene model 648, (NCBI)	Gm648	270599
208	gastrin releasing peptide receptor	Grpr	14829
209	insulin-like growth factor 2 mRNA binding protein 1	Igf2bp1	140486
210	ladybird homeobox 1 homolog (Drosophila) corepressor 1	Lbxcor1	207667
211	MARVEL (membrane-associating) domain containing 3	Marveld3	73608
212	membrane-spanning 4-domains, subfamily A, member 5	Ms4a5	269063
213	homeo box, msh-like 2	Msx2	17702
214	neuromedin U receptor 2	Nmur2	216749
215	olfactory receptor 649	Olfr649	259057
216	p21 (CDKN1A)-activated kinase 3	Pak3	18481
217	PRP40 pre-mRNA processing factor 40 homolog B (yeast)	Prpf40b	54614
218	RB-associated KRAB repressor	Rbak	57782
219	RWD domain containing 2	Rwdd2	69519
220	spermatogenesis associated glutamate (E)-rich protein 3	Speer3	71026
221	TIGR MGI TC1497097	TC1497097	0
222	translocation associated membrane protein 1-like 1	Tram1l1	229801
223	translocation associated membrane protein 1-like 1	Tram1l1	229801
224	RIKEN cDNA 1700001E04 gene	1700001E04Rik	75438
225	RIKEN cDNA 2310015N21 gene	2310015N21Rik	76438
226	RIKEN cDNA 4933426K21 gene	4933426K21Rik	108653
227	ataxia telangiectasia mutated homolog (human)	Atm	11920
228	bolA-like 2 (E. coli)	Bola2	66162
229	chitinase 3-like 4	Chi3l4	104183
230	cylicin, basic protein of sperm head cytoskeleton 1	Cylc1	67407
231	growth factor independent 1	Gfi1	14581
232	gene model 1550, (NCBI)	Gm1550	380636
233	gene model 216, (NCBI)	Gm216	241112
234	G-protein-coupled receptor 50	Gpr50	14765
235	H2A histone family, member V	H2afv	77605
236	hydroxysteroid (17-beta) dehydrogenase 12	Hsd17b12	56348
237	immunoglobulin superfamily, member 6	Igsf6	80719
238	potassium voltage-gated channel, delayed-rectifier, subfamily S, member 3	Kcns3	238076
239	lipocalin 5	Lcn5	13863
240	hypothetical gene supported by AK045659	LOC434412	434412
241	-	LOC545557	545557
242	olfactory receptor 284	Olfr284	258278
243	poly A binding protein, cytoplasmic 2	Pabpc2	18459
244	solute carrier organic anion transporter family, member 1a1	Slco1a1	28248
245	SRY-box containing gene 11	Sox11	20666
246	sulfotransferase family 1B, member 1	Sult1b1	56362
247	taste receptor, type 2, member 126	Tas2r126	387353
248	toll-like receptor 11	Tlr11	239081
249	transmembrane and coiled coil domains 3	Tmcc3	319880
250	hypothetical protein 0610005I04	0610005I04	207157
251	RIKEN cDNA 0610040D20 gene	0610040D20Rik	66070
252	RIKEN cDNA 1700011K15 gene	1700011K15Rik	75456
253	RIKEN cDNA 1700026D02 gene (non-RefSeq)	1700026D02Rik*	0
254	RIKEN cDNA 2010107H07 gene	2010107H07Rik	66487
255	RIKEN cDNA 4921528O07 gene	4921528O07Rik	78258
256	RIKEN cDNA 4930550L24 gene	4930550L24Rik	75352
257	RIKEN cDNA 4933425O20 gene	4933425O20Rik	66766
258	RIKEN cDNA 4933436C20 gene	4933436C20Rik	71296
259	RIKEN cDNA 6330409N04 gene	6330409N04Rik	66674
260	ADP-ribosylation factor-like 10	Arl10	56795
261	cDNA sequence BC034076	BC034076	227712
262	RIKEN cDNA C630031J20 gene (non-RefSeq)	C630031J20Rik*	0
263	coiled-coil domain containing 88	Ccdc88	78317
264	chemokine (C-C motif) ligand 4	Ccl4	20303
265	cadherin-like 24	Cdh24	239096
266	collagen, type XXII, alpha 1	Col22a1	69700
267	Der1-like domain family, member 3	Derl3	70377
268	exosome component 6	Exosc6	72544
269	gene model 1322, (NCBI)	Gm1322	383709
270	G protein-coupled receptor 21	Gpr21	338346
271	hydroxysteroid (17-beta) dehydrogenase 9	Hsd17b9	27400
272	5 hydroxytryptamine (serotonin) receptor 4	Htr4	15562
273	interleukin 1 receptor-like 2	Il1rl2	107527
274	hypothetical LOC328369	LOC328369	328369
275	similar to ZFP421	LOC383232	383232
276	similar to Als2 protein	LOC432596	432596
277	similar to hypothetical protein BC017397	LOC433627	433627
278	Unigene Mm.145671	Mm.145671	0
279	Unigene Mm.208903	Mm.208903	0
280	metallothionein-like 5, testis-specific (tesmin)	Mtl5	17771
281	olfactory receptor 629	Olfr629	258818
282	plasmacytoma expressed transcript 2	Pet2	18630
283	prefoldin 4	Pfdn4	109054
284	placenta-specific 8	Plac8	231507
285	RAS p21 protein activator 4	Rasa4	54153
286	STEAP family member 3	Steap3	68428
287	TIGR MGI TC1460681	TC1460681	0
288	transforming growth factor, beta receptor I	Tgfbr1	21812
289	transmembrane protein 46	Tmem46	219134
290	whey acidic protein	Wap	22373
291	RIKEN cDNA 1700113O17 gene	1700113O17Rik	68231
292	RIKEN cDNA 2810030E01 gene	2810030E01Rik	72668
293	RIKEN cDNA 4930431J08 gene	4930431J08Rik	73884
294	RIKEN cDNA 4933437N03 gene	4933437N03Rik	66783
295	RIKEN cDNA 9530098N22 gene	9530098N22Rik	320640
296	RIKEN cDNA A130042E20 gene	A130042E20Rik	216119
297	ATP-binding cassette, sub-family A (ABC1), member 6	Abca6	76184
298	expressed sequence BB128963	BB128963	233315
299	Riken cDNA C130021I20 gene	C130021I20Rik	329385
300	CD72 antigen	Cd72	12517
301	RIKEN cDNA E230008N13 gene	E230008N13Rik	381522
302	EMG1 nucleolar protein homolog (S. cerevisiae)	Emg1	14791
303	RIKEN cDNA F730219E24 gene (non-RefSeq)	F730219E24Rik*	0
304	gene model 317, (NCBI)	Gm317	207209
305	gene model 589, (NCBI)	Gm589	235470
306	gene model 890, (NCBI)	LOC380764	380764
307	similar to GTPase	LOC384106	384106
308	hypothetical gene supported by AK081809	LOC433351	433351
309	Unigene Mm.305990	Mm.305990	0
310	Unigene Mm.354428	Mm.354428	0
311	Unigene Mm.359168	Mm.359168	0
312	2'-5' oligoadenylate synthetase 1E	Oas1e	231699
313	olfactory receptor 222	Olfr222	257962
314	phytanoyl-CoA hydroxylase interacting protein-like	Phyhipl	70911
315	secretion regulating guanine nucleotide exchange factor	Sergef	27414
316	solute carrier family 26, member 9	Slc26a9	320718
317	synapse defective 1, Rho GTPase, homolog 2 (C. elegans)	Syde2	214804
318	taste receptor, type 2, member 143	Tas2r143	387514
319	TIGR MGI TC1445412	TC1445412	0
320	TIGR MGI TC1556069	TC1556069	0
321	tyrosyl-DNA phosphodiesterase 1	Tdp1	104884
322	transformation related protein 73	Trp73	22062
323	thioredoxin domain containing 1	Txndc1	72736
324	zinc finger protein 667	Zfp667	384763
325	RIKEN cDNA 2010003O18 gene	2010003O18Rik	384281
326	RIKEN cDNA 2010007H06 gene (non-RefSeq)	2010007H06Rik*	0
327	RIKEN cDNA A230044A09 gene (non-RefSeq)	A230044A09Rik*	0
328	RIKEN cDNA A930025A13 gene	A930025A13Rik	320580
329	arginine vasopressin	Avp	11998
330	bombesin-like receptor 3	Brs3	12209
331	cell division cycle 6 homolog (S. cerevisiae)	Cdc6	23834
332	COX18 cytochrome c oxidase assembly homolog (S. cerevisiae)	Cox18	231430
333	dynein cytoplasmic 2 heavy chain 1	Dync2h1	110350
334	ectonucleotide pyrophosphatase/phosphodiesterase 6	Enpp6	320981
335	Fez family zinc finger 1	Fezf1	73191
336	growth factor receptor bound protein 10	Grb10	14783
337	immunoresponsive gene 1	Irg1	16365
338	kallikrein 10	Klk10	69540
339	gene model 154, (NCBI)	LOC245882	245882
340	similar to mKIAA0686 protein	LOC432785	432785
341	similar to chromosome 10 open reading frame 93	LOC436014	436014
342	AB mCG19475.2	mCG19475.2	0
343	Unigene Mm.233461	Mm.233461	0
344	Unigene Mm.23811	Mm.23811	0
345	Unigene Mm.256298	Mm.256298	0
346	myosin binding protein H	Mybph	53311
347	nuclear receptor subfamily 5, group A, member 1	Nr5a1	26423
348	olfactory receptor 398	Olfr398	258705
349	placenta specific 9	Plac9	211623
350	polymerase (RNA) III (DNA directed) polypeptide F	Polr3f	70408
351	proline dehydrogenase	Prodh	19125
352	PWP1 homolog (S. cerevisiae)	Pwp1	103136
353	RAB23, member RAS oncogene family	Rab23	19335
354	regulator of G-protein signalling 10	Rgs10	67865
355	regulator of G-protein signaling 16	Rgs16	19734
356	Rtf1, Paf1/RNA polymerase II complex component, homolog (S. cerevisiae)	Rtf1	76246
357	Rtf1, Paf1/RNA polymerase II complex component, homolog (S. cerevisiae)	Rtf1	76246
358	schlafen like 1	Slfnl1	194219
359	SWI/SNF related, matrix associated, actin dependent regulator of chromatin, subfamily a, member 4	Smarca4	20586
360	sperm associated antigen 4-like	Spag4l	76407
361	signal peptidase complex subunit 2 homolog (S. cerevisiae)	Spcs2	66624
362	ST3 beta-galactoside alpha-2,3-sialyltransferase 6	St3gal6	54613
363	ST3 beta-galactoside alpha-2,3-sialyltransferase 6	St3gal6	54613
364	transcription factor 12	Tcf12	21406
365	trichoplein, keratin filament binding	Tchp	77832
366	transglutaminase 4 (prostate)	Tgm4	331046
367	tripartite motif-containing 55	Trim55	381485
368	tripartite motif-containing 65	Trim65	338364
369	zinc finger, DHHC domain containing 8	Zdhhc8	27801
370	zinc finger protein 444	Zfp444	72667
371	zinc finger protein 518	Zfp518	72672
372	RIKEN cDNA 1700013B16 gene	1700013B16Rik	72219
373	RIKEN cDNA 9130401M01 gene	9130401M01Rik	75758
374	RIKEN cDNA 9230118I06 gene (non-RefSeq)	9230118I06Rik*	0
375	a disintegrin-like and metallopeptidase (reprolysin type) with thrombospondin type 1 motif, 2	Adamts2	216725
376	angel homolog 2 (Drosophila)	Angel2	52477
377	serum amyloid P-component	Apcs	20219
378	basic transcription factor 3-like 4	Btf3l4	70533
379	complement component 1, q subcomponent, beta polypeptide	C1qb	12260
380	cocaine and amphetamine regulated transcript	Cart	27220
381	CASK interacting protein 1	Caskin1	268932
382	CDC14 cell division cycle 14 homolog A (S. cerevisiae)	Cdc14a	229776
383	centromere protein M	Cenpm	66570
384	cholinergic receptor, muscarinic 5	Chrm5	213788
385	procollagen, type XXIII, alpha 1	Col23a1	237759
386	procollagen, type IV, alpha 4	Col4a4	12829
387	Fc receptor-like 5	Fcrl5	329693
388	c-fos induced growth factor	Figf	14205
389	globoside alpha-1,3-N-acetylgalactosaminyltransferase 1	Gbgt1	227671
390	G protein-coupled receptor 149	Gpr149	229357
391	LOC433367	LOC433367	433367
392	LOC433584	LOC433584	433584
393	hypothetical gene supported by AK035124	LOC434228	434228
394	similar to Cell division cycle 26	LOC435411	435411
395	similar to TRAV6-6	LOC436542	436542
396	AB mCG145148	mCG145148	0
397	meningioma expressed antigen 6 (coiled-coil proline-rich)	Mgea6	217615
398	Unigene Mm.125817	Mm.125817	0
399	Unigene Mm.251914	Mm.251914	0
400	Unigene Mm.332803	Mm.332803	0
401	neuronatin	Nnat	18111
402	nuclear receptor subfamily 1, group D, member 1	Nr1d1	217166
403	nudix (nucleoside diphosphate linked moiety X)-type motif 13	Nudt13	67725
404	olfactory receptor 31	Olfr31	18330
405	proviral integration site 2	Pim2	18715
406	pleiomorphic adenoma gene-like 1	Plagl1	22634
407	pentraxin related gene	Ptx3	19288
408	ribosomal protein S26	Rps26	27370
409	solute carrier family 15 (oligopeptide transporter), member 1	Slc15a1	56643
410	tyrosine hydroxylase	Th	21823
411	RIKEN cDNA A730089K16 gene	A730089K16Rik	320411
412	aldehyde dehydrogenase family 1, subfamily A1	Aldh1a1	11668
413	expressed sequence AW551984	AW551984	244810
414	cDNA sequence BC027127	BC027127	211739
415	calreticulin 3	Calr3	73316
416	CD300 antigen like family member F	Cd300lf	246746
417	RIKEN cDNA D630033O11 gene	D630033O11Rik	235302
418	defensin beta 1	Defb1	13214
419	eukaryotic translation elongation factor 1 alpha 1	Eef1a1	13627
420	endothelial cell-specific molecule 1	Esm1	71690
421	FYVE, RhoGEF and PH domain containing 6	Fgd6	13998
422	G protein-coupled receptor 62	Gpr62	436090
423	G protein-coupled receptor 75	Gpr75	237716
424	histone 1, H1a	Hist1h1a	80838
425	homeo box A7	Hoxa7	15404
426	5-hydroxytryptamine (serotonin) receptor 2A	Htr2a	15558
427	interleukin 17F	Il17f	257630
428	potassium voltage-gated channel, Shal-related family, member 3	Kcnd3	56543
429	similar to RIKEN cDNA 1700029I01	LOC381575	381575
430	similar to Nedd4 binding protein 2; BCL-3 binding protein	LOC436515	436515
431	NMDA receptor-regulated gene 2	Narg2	93697
432	NADPH oxidase 4	Nox4	50490
433	nucleoporin 210-like	Nup210l	77595
434	olfactory receptor 266	Olfr266	258482
435	oogenesin 3	Oog3	100012
436	poly (ADP-ribose) polymerase family, member 8	Parp8	52552
437	protein tyrosine phosphatase, non-receptor type 11	Ptpn11	19247
438	SAP30 binding protein	Sap30bp	57230
439	solute carrier family 12, member 7	Slc12a7	20499
440	solute carrier family 41, member 2	Slc41a2	338365
441	solute carrier family 5 (sodium/glucose cotransporter), member 12	Slc5a12	241612
442	taste receptor, type 2, member 110	Tas2r110	387344
443	TIGR MGI TC1499193	TC1499193	0
444	testis expressed gene 22	Tex22	75671
445	testis-specific serine kinase 5	Tssk5	73542
446	UDP glucuronosyltransferase 2 family, polypeptide B38	Ugt2b38	100559
447	vomeronasal 1 receptor, K1	V1rk1	171261
448	RIKEN cDNA 1700007N14 gene	1700007N14Rik	74215
449	RIKEN cDNA 1700010M22 gene	1700010M22Rik	66328
450	RIKEN cDNA 1700121K02 gene	1700121K02Rik	76653
451	RIKEN cDNA 2310021H06 gene	2310021H06Rik	67135
452	RIKEN cDNA 4732474A20 gene	4732474A20Rik	320997
453	RIKEN cDNA 4921528I01 gene	4921528I01Rik	70950
454	RIKEN cDNA 4930591A17 gene	4930591A17Rik	68175
455	RIKEN cDNA 4933402J10 gene	4933402J10Rik	71057
456	RIKEN cDNA 5830416P10 gene	5830416P10Rik	381232
457	RIKEN cDNA A830023I12 gene	A830023I12Rik	320875
458	cDNA sequence AB124611	AB124611	382062
459	actin-related protein T2	Actrt2	73353
460	afamin	Afm	280662
461	expressed sequence AI837181	AI837181	107242
462	butyrophilin, subfamily 2, member A2	Btn2a2	238555
463	RIKEN cDNA C230086A09 gene	C230086A09Rik	320277
464	Cd99 antigen-like 2	Cd99l2	171486
465	CKLF-like MARVEL transmembrane domain containing 2A	Cmtm2a	73381
466	colony stimulating factor 2 receptor, alpha, low-affinity (granulocyte-macrophage)	Csf2ra	12982
467	cytochrome P450, family 2, subfamily c, polypeptide 50	Cyp2c50	107141
468	DNA segment, Chr 7, ERATO Doi 413, expressed	D7Ertd413e	52325
469	DEAD (Asp-Glu-Ala-Asp) box polypeptide 52	Ddx52	78394
470	coagulation factor II (thrombin) receptor-like 2	F2rl2	14064
471	RIKEN cDNA F630045J19 gene (non-RefSeq)	F630045J19Rik*	0
472	F-box and leucine-rich repeat protein 10	Fbxl10	30841
473	gamma-aminobutyric acid (GABA-A) receptor, subunit gamma 1	Gabrg1	14405
474	galactokinase 1	Galk1	14635
475	growth associated protein 43	Gap43	14432
476	G protein-coupled receptor 33	Gpr33	14762
477	glutathione S-transferase, C-terminal domain containing	Gstcd	67553
478	Hbs1-like (S. cerevisiae)	Hbs1l	56422
479	hemolytic complement	Hc	15139
480	insulin receptor substrate 4	Irs4	16370
481	inter alpha-trypsin inhibitor, heavy chain 4	Itih4	16427
482	similar to Metaxin 1	LOC238771	238771
483	gene model 824, (NCBI)	LOC329414	329414
484	similar to ribosomal protein	LOC384276	384276
485	similar to RIKEN cDNA 1700108L22	LOC384865	384865
486	LSM6 homolog, U6 small nuclear RNA associated (S. cerevisiae)	Lsm6	78651
487	lymphocyte antigen 6 complex, locus D	Ly6d	17068
488	AB mCG148366.1	mCG148366.1	0
489	MAP kinase-interacting serine/threonine kinase 1	Mknk1	17346
490	Unigene Mm.125647	Mm.125647	0
491	MTERF domain containing 1	Mterfd1	66410
492	microsomal triglyceride transfer protein	Mttp	17777
493	mevalonate (diphospho) decarboxylase	Mvd	192156
494	olfactory receptor 282	Olfr282	258449
495	phospholipase A2, group XIIA	Pla2g12a	66350
496	phospholipase A2, group XIIA	Pla2g12a	66350
497	PQ loop repeat containing 1	Pqlc1	66943
498	RNA binding motif protein, X chromosome retrogene	Rbmxrt	19656
499	RNA binding motif protein, Y chromosome, family 1, member A1	Rbmy1a1	19657
500	retinoschisis 1 homolog (human)	Rs1h	20147

## Sheet: afferent
Selected 500 genes for incoming prediction
Index	Gene name	Symbol	Entrez
1	retinol binding protein 3, interstitial	Rbp3	19661
2	solute carrier family 37 (glycerol-3-phosphate transporter), member 1	Slc37a1	224674
3	similar to epididymal protein e9-1	LOC433365	433365
4	lymphocyte antigen 96	Ly96	17087
5	tetratricopeptide repeat domain 25	Ttc25	74407
6	cDNA sequence BC040758	BC040758	268663
7	TIGR MGI TC1445412	TC1445412	0
8	RIKEN cDNA 9230108O11 gene (non-RefSeq)	9230108O11Rik*	0
9	VPR domain containing 9	Prdm9	213389
10	gene model 428, (NCBI)	Gm428	242502
11	H2A histone family, member V	H2afv	77605
12	interferon activated gene 202B	Ifi202b	26388
13	LOC433481	LOC433481	433481
14	RIKEN cDNA 1700128E19 gene (non-RefSeq)	1700128E19Rik*	0
15	G protein-coupled receptor 41	Gpr41	233080
16	LanC lantibiotic synthetase component C-like 3 (bacterial)	Lancl3	236285
17	RIKEN cDNA 1110028C15 gene	1110028C15Rik	68691
18	RIKEN cDNA 1700108M19 gene	1700108M19Rik	71156
19	RIKEN cDNA A630073D07 gene	A630073D07Rik	381819
20	leucine zipper, down-regulated in cancer 1	Ldoc1	434784
21	target of myb1-like 1 (chicken)	Tom1l1	71943
22	EMG1 nucleolar protein homolog (S. cerevisiae)	Emg1	14791
23	gene model 853, (NCBI)	Gm853	332942
24	similar to Glyceraldehyde 3-phosphate dehydrogenase, liver (GAPDH)	LOC435906	435906
25	Unigene Mm.145671	Mm.145671	0
26	Unigene Mm.159813	Mm.159813	0
27	NADPH oxidase 4	Nox4	50490
28	olfactory receptor 272	Olfr272	258836
29	sulfotransferase family 5A, member 1	Sult5a1	57429
30	vomeronasal 1 receptor, E11	V1re11	171264
31	RIKEN cDNA 4930431J08 gene	4930431J08Rik	73884
32	RIKEN cDNA 4930451C15 gene	4930451C15Rik	74685
33	RIKEN cDNA 4930533I22 gene	4930533I22Rik	434018
34	katanin p60 (ATPase-containing) subunit A1	Katna1	23924
35	ring finger protein 41	Rnf41	67588
36	somatostatin	Sst	20604
37	RIKEN cDNA 5330438D12 gene	5330438D12Rik	327824
38	RIKEN cDNA 5730585A16 gene (non-RefSeq)	5730585A16Rik*	0
39	RIKEN cDNA 9130014G24 gene	9130014G24Rik	215772
40	colony stimulating factor 2 receptor, beta 2, low-affinity (granulocyte-macrophage)	Csf2rb2	12984
41	G-protein-coupled receptor 50	Gpr50	14765
42	inhibitor of growth family, member 5	Ing5	66262
43	lectin, galactose binding, soluble 3	Lgals3	16854
44	meningioma expressed antigen 6 (coiled-coil proline-rich)	Mgea6	217615
45	nuclear transport factor 2	Nutf2	68051
46	poly A binding protein, cytoplasmic 2	Pabpc2	18459
47	protocadherin 12	Pcdh12	53601
48	solute carrier organic anion transporter family, member 1a1	Slco1a1	28248
49	inactive X specific transcripts	Xist	213742
50	RIKEN cDNA 1700113O17 gene	1700113O17Rik	68231
51	RIKEN cDNA 4930524O08 gene	4930524O08Rik	74700
52	RIKEN cDNA 6430601O08 gene (non-RefSeq)	6430601O08Rik*	0
53	cDNA sequence BC003267	BC003267	233987
54	cDNA sequence BC056923	BC056923	227358
55	estrogen receptor 1 (alpha)	Esr1	13982
56	growth factor independent 1	Gfi1	14581
57	hypothetical gene supported by AK045659	LOC434412	434412
58	Ly6/Plaur domain containing 2	Lypd2	68311
59	Unigene Mm.229761	Mm.229761	0
60	Unigene Mm.332803	Mm.332803	0
61	tissue inhibitor of metalloproteinase 1	Timp1	21857
62	testis-specific serine kinase 5	Tssk5	73542
63	thioredoxin domain containing 1	Txndc1	72736
64	UDP glucuronosyltransferase 1 family, polypeptide A7C	Ugt1a7c	394432
65	tryptophan rich basic protein	Wrb	71446
66	RIKEN cDNA 1700013D24 gene	1700013D24Rik	76921
67	RIKEN cDNA 1700049E17 gene	1700049E17Rik	73415
68	RIKEN cDNA 4933426K21 gene	4933426K21Rik	108653
69	RIKEN cDNA A330089M16 gene (non-RefSeq)	A330089M16Rik*	0
70	CASP2 and RIPK1 domain containing adaptor with death domain	Cradd	12905
71	RIKEN cDNA D830036C21 gene	D830036C21Rik	330479
72	ephrin A5	Efna5	13640
73	fibronectin type III domain containing 1	Fndc1	68655
74	glycerophosphodiester phosphodiesterase domain containing 2	Gdpd2	71584
75	similar to mKIAA0686 protein	LOC432785	432785
76	lactotransferrin	Ltf	17002
77	Unigene Mm.112273	Mm.112273	0
78	olfactory receptor 459	Olfr459	258569
79	oxytocin	Oxt	18429
80	regulatory factor X domain containing 2 homolog (human)	Rfxdc2	319758
81	spermatogenesis associated glutamate (E)-rich protein 8, pseudogene 1	Speer8-ps1	74062
82	zinc finger protein of the cerebellum 4	Zic4	22774
83	hypothetical protein A030008J09	A030008J09	328231
84	RIKEN cDNA A230028O05 gene	A230028O05Rik	319487
85	RIKEN cDNA C030007I09 gene	C030007I09Rik	109250
86	cancer antigen 1	Cage1	71213
87	crystallin, gamma E	Cryge	12968
88	RIKEN cDNA D230044M03 gene	D230044M03Rik	76743
89	dual specificity phosphatase 3 (vaccinia virus phosphatase VH1-related)	Dusp3	72349
90	Fc receptor-like A	Fcrla	98752
91	IBR domain containing 2	Ibrdc2	218215
92	interferon regulatory factor 6	Irf6	54139
93	similar to carcinoembryonic antigen-related protein	LOC384557	384557
94	similar to P38IP protein	LOC385492	385492
95	similar to protease inhibitor H; acrosin inhibitor	LOC433180	433180
96	AB mCG19475.2	mCG19475.2	0
97	natural cytotoxicity triggering receptor 1	Ncr1	17086
98	olfactory receptor 633	Olfr633	258351
99	protease, serine, 33	Prss33	353130
100	RAR-related orphan receptor beta	Rorb	225998
101	zinc finger protein 69	Zfp69	381549
102	RIKEN cDNA 4921509B22 gene	4921509B22Rik	70859
103	RIKEN cDNA 4930550L24 gene	4930550L24Rik	75352
104	RIKEN cDNA 4933425K02 gene	4933425K02Rik	74446
105	RIKEN cDNA 9030208M05 gene (non-RefSeq)	9030208M05Rik*	0
106	acyl-Coenzyme A dehydrogenase, short/branched chain	Acadsb	66885
107	ACN9 homolog (S. cerevisiae)	Acn9	71238
108	coiled-coil domain containing 37	Ccdc37	243538
109	Cobl-like 1	Cobll1	319876
110	delta-like 1 homolog (Drosophila)	Dlk1	13386
111	fructose bisphosphatase 1	Fbp1	14121
112	histone deacetylase 7A	Hdac7a	56233
113	immunoglobulin (CD79A) binding protein 1	Igbp1	18518
114	integrin beta 6	Itgb6	16420
115	gene model 824, (NCBI)	LOC329414	329414
116	hypothetical gene supported by AK080739	LOC432644	432644
117	LOC433088	LOC433088	433088
118	-	LOC545557	545557
119	AB mCG11742.1	mCG11742.1	0
120	AB mCG2125.2	mCG2125.2	0
121	neuronatin	Nnat	18111
122	progesterone receptor	Pgr	18667
123	regulator of G-protein signaling 16	Rgs16	19734
124	taste receptor, type 2, member 134	Tas2r134	387511
125	ubiquitin specific peptidase like 1	Uspl1	231915
126	RIKEN cDNA 0610040D20 gene	0610040D20Rik	66070
127	RIKEN cDNA 1810033B17 gene	1810033B17Rik	69189
128	RIKEN cDNA 4930447A16 gene (non-RefSeq)	4930447A16Rik*	0
129	RIKEN cDNA 6430521C12 gene (non-RefSeq)	6430521C12Rik*	0
130	RIKEN cDNA 9430091E24 gene	9430091E24Rik	434350
131	a disintegrin-like and metallopeptidase (reprolysin type) with thrombospondin type 1 motif, 5 (aggrecanase-2)	Adamts5	23794
132	amylase 2, pancreatic	Amy2	11723
133	arginine vasopressin	Avp	11998
134	dynein, axonemal, heavy chain 2	Dnahc2	216851
135	FYVE, RhoGEF and PH domain containing 5	Fgd5	232237
136	frizzled homolog 8 (Drosophila)	Fzd8	14370
137	RIKEN cDNA G370126I09 gene (non-RefSeq)	G370126I09Rik*	0
138	gene model 1450, (NCBI)	Gm1450	384724
139	gastrin releasing peptide	Grp	225642
140	RIKEN cDNA I830002M09 gene (non-RefSeq)	I830002M09Rik*	0
141	inscuteable homolog (Drosophila)	Insc	233752
142	gene model 1125, (NCBI)	LOC382102	382102
143	similar to hypothetical protein LOC339168	LOC432576	432576
144	similar to hypothetical protein BC017397	LOC433627	433627
145	Unigene Mm.150236	Mm.150236	0
146	oncoprotein induced transcript 3	Oit3	18302
147	secretogranin II	Scg2	20254
148	solute carrier family 7 (cationic amino acid transporter, y+ system), member 12	Slc7a12	140918
149	TIGR MGI TC1499654	TC1499654	0
150	transmembrane protease, serine 3	Tmprss3	140765
151	vesicle amine transport protein 1 homolog (T californica)	Vat1	26949
152	zinc finger protein 57	Zfp57	22715
153	RIKEN cDNA 1700019P01 gene	1700019P01Rik	239591
154	RIKEN cDNA 2010005H15 gene	2010005H15Rik	76770
155	RIKEN cDNA 2810030E01 gene	2810030E01Rik	72668
156	RIKEN cDNA A630095E13 gene	A630095E13Rik	235973
157	cDNA sequence AB124611	AB124611	382062
158	AT hook containing transcription factor 1	Ahctf1	226747
159	ankyrin repeat and sterile alpha motif domain containing 6	Anks6	75691
160	RIKEN cDNA B230373P09 gene	B230373P09Rik	218878
161	expressed sequence BB128963	BB128963	233315
162	cAMP responsive element binding protein 3-like 3	Creb3l3	208677
163	demilune cell and parotid protein	Dcpp	13184
164	RIKEN cDNA E030011K20 gene	E030011K20Rik	208613
165	epithelial membrane protein 3	Emp3	13732
166	RIKEN cDNA G630070P10 gene (non-RefSeq)	G630070P10Rik*	0
167	potassium voltage-gated channel, delayed-rectifier, subfamily S, member 3	Kcns3	238076
168	kelch-like 10 (Drosophila)	Klhl10	66720
169	hypothetical LOC328369	LOC328369	328369
170	LOC433171	LOC433171	433171
171	similar to hypothetical protein FLJ32978	LOC433379	433379
172	similar to ribosomal protein L22	LOC436044	436044
173	MARVEL (membrane-associating) domain containing 3	Marveld3	73608
174	AB mCG18614.1	mCG18614.1	0
175	Unigene Mm.125817	Mm.125817	0
176	Unigene Mm.235026	Mm.235026	0
177	Unigene Mm.352566	Mm.352566	0
178	multimerin 1	Mmrn1	70945
179	MTERF domain containing 1	Mterfd1	66410
180	N-acetylglutamate synthase	Nags	217214
181	nuclear receptor subfamily 5, group A, member 1	Nr5a1	26423
182	olfactory receptor 270	Olfr270	258600
183	olfactory receptor 599	Olfr599	258726
184	RAB9B, member RAS oncogene family	Rab9b	319642
185	ribosomal protein S26	Rps26	27370
186	solute carrier family 41, member 3	Slc41a3	71699
187	TIGR MGI TC1556069	TC1556069	0
188	thrombospondin 3	Thbs3	21827
189	RIKEN cDNA 1110033J19 gene	1110033J19Rik	66184
190	RIKEN cDNA 1600025M17 gene	1600025M17Rik	72030
191	RIKEN cDNA 9530043G02 gene	9530043G02Rik	109338
192	RIKEN cDNA 9830143C23 gene (non-RefSeq)	9830143C23Rik*	0
193	RIKEN cDNA A630031M04 gene	A630031M04Rik	320659
194	RIKEN cDNA A730013G03 gene	A730013G03Rik	320952
195	adrenergic receptor kinase, beta 1	Adrbk1	110355
196	adhesion molecule with Ig like domain 3	Amigo3	320844
197	apurinic/apyrimidinic endonuclease 2	Apex2	77622
198	achaete-scute complex homolog-like 1 (Drosophila)	Ascl1	17172
199	cDNA sequence BC014805	BC014805	236149
200	biogenesis of lysosome-related organelles complex-1, subunit 1	Bloc1s1	14533
201	complement component 3	C3	12266
202	RIKEN cDNA C730015M21 gene (non-RefSeq)	C730015M21Rik*	0
203	CD36 antigen	Cd36	12491
204	Der1-like domain family, member 3	Derl3	70377
205	dopamine receptor 2	Drd2	13489
206	dual specificity phosphatase 13	Dusp13	27389
207	F-box and leucine-rich repeat protein 10	Fbxl10	30841
208	Fez family zinc finger 1	Fezf1	73191
209	G protein-coupled receptor 133	Gpr133	243277
210	keratin 14	Krt14	16664
211	gene model 154, (NCBI)	LOC245882	245882
212	hypothetical protein LOC280640	LOC280640	280640
213	hypothetical gene supported by AK081809	LOC433351	433351
214	Unigene Mm.240073	Mm.240073	0
215	major urinary protein 4	Mup4	17843
216	olfactory receptor 412	Olfr412	258153
217	olfactory receptor 461	Olfr461	258380
218	olfactory receptor 513	Olfr513	258718
219	p21 (CDKN1A)-activated kinase 2	Pak2	224105
220	PDZ domain containing RING finger 4	Pdzrn4	239618
221	phospholipase A2, group XIIA	Pla2g12a	66350
222	phospholipase A2, group XIIA	Pla2g12a	66350
223	polymerase (RNA) III (DNA directed) polypeptide F	Polr3f	70408
224	relaxin family peptide receptor 3	Rxfp3	239336
225	SRY-box containing gene 11	Sox11	20666
226	spondin 2, extracellular matrix protein	Spon2	100689
227	STEAP family member 3	Steap3	68428
228	toll-like receptor 11	Tlr11	239081
229	tryptophan hydroxylase 2	Tph2	216343
230	RIKEN cDNA 4930448I06 gene	4930448I06Rik	74897
231	RIKEN cDNA 4933401J08 gene (non-RefSeq)	4933401J08Rik*	0
232	RIKEN cDNA 9430028L06 gene	9430028L06Rik	225617
233	RIKEN cDNA 9930024G20 gene (non-RefSeq)	9930024G20Rik*	0
234	RIKEN cDNA A130023E24 gene	A130023E24Rik	442810
235	RIKEN cDNA A230074B11 gene	A230074B11Rik	215413
236	RIKEN cDNA A830031A19 gene	A830031A19Rik	268391
237	angiopoietin 1	Angpt1	11600
238	adaptor-related protein complex 3, beta 1 subunit	Ap3b1	11774
239	expressed sequence AU040377	AU040377	268780
240	cDNA sequence BC034076	BC034076	227712
241	brain specific homeobox	Bsx	244813
242	RIKEN cDNA C630031J20 gene (non-RefSeq)	C630031J20Rik*	0
243	chemokine (C-C motif) ligand 4	Ccl4	20303
244	CDC14 cell division cycle 14 homolog A (S. cerevisiae)	Cdc14a	229776
245	cell division cycle 6 homolog (S. cerevisiae)	Cdc6	23834
246	cadherin-like 24	Cdh24	239096
247	centromere protein O	Cenpo	52504
248	chitinase 3-like 4	Chi3l4	104183
249	cholinergic receptor, muscarinic 5	Chrm5	213788
250	procollagen, type XV	Col15a1	12819
251	collectin sub-family member 11	Colec11	71693
252	RIKEN cDNA D930014E17 gene	D930014E17Rik	57373
253	RIKEN cDNA D930036F22 gene	D930036F22Rik	320487
254	eukaryotic translation elongation factor 1 delta (guanine nucleotide exchange protein)	Eef1d	66656
255	exocyst complex component 6	Exoc6	107371
256	Fanconi anemia, complementation group L	Fancl	67030
257	FAD-dependent oxidoreductase domain containing 2	Foxred2	239554
258	GTP cyclohydrolase I feedback regulator	Gchfr	320415
259	glycerophosphodiester phosphodiesterase domain containing 1	Gdpd1	66569
260	gene model 8, (NCBI)	Gm8	194744
261	glucosamine-phosphate N-acetyltransferase 1	Gnpnat1	54342
262	G protein-coupled receptor 98	Gpr98	110789
263	glutamate receptor, ionotropic, kainate 1	Grik1	14805
264	hemoglobin Z, beta-like embryonic chain	Hbb-bh1	15132
265	interleukin 9 receptor	Il9r	16199
266	immunoglobulin-like domain containing receptor 1	Ildr1	106347
267	keratin 8	Krt8	16691
268	similar to chromosome 10 open reading frame 93	LOC436014	436014
269	-	LOC546107	546107
270	male germ cell-associated kinase	Mak	17152
271	NAD synthetase 1	Nadsyn1	78914
272	2'-5' oligoadenylate synthetase 1E	Oas1e	231699
273	olfactory receptor 552	Olfr552	259106
274	PCTAIRE-motif protein kinase 3	Pctk3	18557
275	paternally expressed 10	Peg10	170676
276	phospholipid scramblase 1	Plscr1	22038
277	protein kinase, AMP-activated, beta 1 non-catalytic subunit	Prkab1	19079
278	parathyroid hormone-like peptide	Pthlh	19227
279	reticulocalbin 1	Rcn1	19672
280	ribosomal protein L35	Rpl35	66489
281	MAD homolog 5 (Drosophila)	Smad5	17129
282	splA/ryanodine receptor domain and SOCS box containing 2	Spsb2	14794
283	TIGR MGI TC1534356	TC1534356	0
284	tyrosine hydroxylase	Th	21823
285	TSR2, 20S rRNA accumulation, homolog (S. cerevisiae)	Tsr2	69499
286	ubiquitin specific peptidase 39	Usp39	28035
287	ubiquitin specific peptidase 39	Usp39	28035
288	VGF nerve growth factor inducible	Vgf	381677
289	RIKEN cDNA 1190017O12 gene	1190017O12Rik	68936
290	RIKEN cDNA 1700055N04 gene	1700055N04Rik	73458
291	RIKEN cDNA 1700074P13 gene	1700074P13Rik	73481
292	RIKEN cDNA 2610002D18 gene	2610002D18Rik	69885
293	RIKEN cDNA 9030605E16 gene	9030605E16Rik	75757
294	RIKEN cDNA 9030607L17 gene	9030607L17Rik	71564
295	RIKEN cDNA 9130019P16 gene	9130019P16Rik	378878
296	RIKEN cDNA 9130019P16 gene	9130019P16Rik	71574
297	RIKEN cDNA 9530002B09 gene	9530002B09Rik	77432
298	ATP-binding cassette, sub-family A (ABC1), member 6	Abca6	76184
299	ATP-binding cassette, sub-family B (MDR/TAP), member 7	Abcb7	11306
300	ADP-ribosyltransferase 2a	Art2a	11871
301	cDNA sequence BC004022	BC004022	80750
302	cocaine and amphetamine regulated transcript	Cart	27220
303	chemokine (C-C motif) ligand 28	Ccl28	56838
304	cholinergic receptor, nicotinic, alpha polypeptide 6	Chrna6	11440
305	calponin 1	Cnn1	12797
306	crystallin, beta A1	Cryba1	12957
307	RIKEN cDNA D630033O11 gene	D630033O11Rik	235302
308	dynein, axonemal, heavy chain 8	Dnahc8	13417
309	DnaJ (Hsp40) homolog, subfamily C, member 17	Dnajc17	69408
310	dynein light chain LC8-type 2	Dynll2	68097
311	eukaryotic translation elongation factor 1 alpha 1	Eef1a1	13627
312	E74-like factor 2	Elf2	69257
313	ERO1-like (S. cerevisiae)	Ero1l	50527
314	GTP cyclohydrolase 1	Gch1	14528
315	granzyme K	Gzmk	14945
316	hemolytic complement	Hc	15139
317	interferon-induced protein with tetratricopeptide repeats 2	Ifit2	15958
318	immunoresponsive gene 1	Irg1	16365
319	interferon stimulated exonuclease gene 20-like 2	Isg20l2	229504
320	similar to MGC15882 protein	LOC433757	433757
321	monoamine oxidase A	Maoa	17161
322	matrix metallopeptidase 10	Mmp10	17384
323	5, 10-methenyltetrahydrofolate synthetase	Mthfs	107885
324	mitochondrial translational release factor 1-like	Mtrf1l	108853
325	neurotensin	Nts	67405
326	pre B-cell leukemia transcription factor 1	Pbx1	18514
327	retinoic acid induced 14	Rai14	75646
328	ring finger protein 40	Rnf40	233900
329	ribosomal protein S23	Rps23	66475
330	SAP30 binding protein	Sap30bp	57230
331	single immunoglobulin and toll-interleukin 1 receptor (TIR) domain	Sigirr	24058
332	solute carrier family 6 (neurotransmitter transporter, dopamine), member 3	Slc6a3	13162
333	solute carrier family 6 (neurotransmitter transporter, serotonin), member 4	Slc6a4	15567
334	sulfotransferase family 1B, member 1	Sult1b1	56362
335	sulfotransferase family, cytosolic, 1C, member 2	Sult1c2	69083
336	transmembrane protein 139	Tmem139	109218
337	exportin 1, CRM1 homolog (yeast)	Xpo1	103573
338	Yeast Sps1/Ste20-related kinase 4 (S. cerevisiae)	Ysk4	22625
339	zinc finger proliferation 1	Zipro1	22697
340	RIKEN cDNA 0610030E20 gene	0610030E20Rik	68364
341	RIKEN cDNA 1700003H04 gene	1700003H04Rik	384775
342	RIKEN cDNA 1700026D02 gene (non-RefSeq)	1700026D02Rik*	0
343	RIKEN cDNA 1810011H11 gene	1810011H11Rik	69069
344	RIKEN cDNA 2410129H14 gene	2410129H14Rik	76789
345	RIKEN cDNA 4632411J06 gene	4632411J06Rik	78748
346	RIKEN cDNA 4632412I06 gene (non-RefSeq)	4632412I06Rik*	0
347	RIKEN cDNA 4833423E24 gene	4833423E24Rik	228151
348	RIKEN cDNA 5530400C07 gene (non-RefSeq)	5530400C07Rik*	0
349	RIKEN cDNA 5830416P10 gene	5830416P10Rik	381232
350	RIKEN cDNA 6030498E09 gene	6030498E09Rik	77883
351	RIKEN cDNA 9430041J12 gene (non-RefSeq)	9430041J12Rik*	0
352	a disintegrin-like and metallopeptidase (reprolysin type) with thrombospondin type 1 motif, 13	Adamts13	279028
353	a disintegrin-like and metallopeptidase (reprolysin type) with thrombospondin type 1 motif, 2	Adamts2	216725
354	alcohol dehydrogenase 1 (class I)	Adh1	11522
355	expressed sequence AI837181	AI837181	107242
356	ATPase, class VI, type 11A	Atp11a	50770
357	ATP binding domain 4	Atpbd4	66632
358	cDNA sequence BC051244	BC051244	232078
359	butyrylcholinesterase	Bche	12038
360	basic helix-loop-helix domain containing, class B4	Bhlhb4	140489
361	RIKEN cDNA C230086A09 gene	C230086A09Rik	320277
362	caspase recruitment domain family, member 12	Card12	268973
363	core binding factor beta	Cbfb	12400
364	CEA-related cell adhesion molecule 20	Ceacam20	71601
365	colony stimulating factor 2 (granulocyte-macrophage)	Csf2	12981
366	dehydrogenase/reductase (SDR family) member 7C	Dhrs7c	68460
367	RIKEN cDNA E230008N13 gene	E230008N13Rik	381522
368	v-erb-a erythroblastic leukemia viral oncogene homolog 4 (avian)	Erbb4	13869
369	RIKEN cDNA F830022J16 gene (non-RefSeq)	F830022J16Rik*	0
370	RIKEN cDNA F930048A06 gene (non-RefSeq)	F930048A06Rik*	0
371	phenylalanine-tRNA synthetase 2 (mitochondrial)	Fars2	69955
372	FYVE, RhoGEF and PH domain containing 6	Fgd6	13998
373	galanin	Gal	14419
374	gene model 44, (NCBI)	Gm44	212952
375	guanine nucleotide binding protein, alpha 15	Gna15	14676
376	G protein-coupled receptor 21	Gpr21	338346
377	glutamate receptor, metabotropic 3	Grm3	108069
378	interferon-induced protein with tetratricopeptide repeats 1	Ifit1	15957
379	kinesin family member 17	Kif17	16559
380	longevity assurance homolog 3 (S. cerevisiae)	Lass3	545975
381	lipoma HMGIC fusion partner-like 1	Lhfpl1	237091
382	melanoma antigen, family H, 1	Mageh1	75625
383	AB mCG140156	mCG140156	0
384	methyltransferase like 9	Mettl9	59052
385	Unigene Mm.233461	Mm.233461	0
386	Unigene Mm.256298	Mm.256298	0
387	Unigene Mm.372079	Mm.372079	0
388	olfactory receptor 639	Olfr639	259088
389	opioid receptor-like 1	Oprl1	18389
390	pterin 4 alpha carbinolamine dehydratase/dimerization cofactor of hepatocyte nuclear factor 1 alpha (TCF1) 1	Pcbd1	13180
391	phytoceramidase, alkaline	Phca	66190
392	phosphatidylinositol-specific phospholipase C, X domain containing 3	Plcxd3	239318
393	prepronociceptin	Pnoc	18155
394	polymerase (DNA directed), delta 2, regulatory subunit	Pold2	18972
395	PRP40 pre-mRNA processing factor 40 homolog B (yeast)	Prpf40b	54614
396	pseudouridylate synthase-like 1	Pusl1	433813
397	ribosomal protein L32	Rpl32	19951
398	retinoschisis 1 homolog (human)	Rs1h	20147
399	relaxin/insulin-like family peptide receptor 1	Rxfp1	381489
400	serine (or cysteine) peptidase inhibitor, clade A (alpha-1 antiproteinase, antitrypsin), member 11	Serpina11	380780
401	serine (or cysteine) peptidase inhibitor, clade B, member 7	Serpinb7	116872
402	solute carrier family 22 (organic cation transporter), member 1	Slc22a1	20517
403	solute carrier family 39 (zinc transporter), member 4	Slc39a4	72027
404	solute carrier family 5 (sodium/glucose cotransporter), member 11	Slc5a11	233836
405	taste receptor, type 2, member 143	Tas2r143	387514
406	transcription factor 12	Tcf12	21406
407	transketolase	Tkt	21881
408	transient receptor potential cation channel, subfamily C, member 4	Trpc4	22066
409	vomeronasal 1 receptor, C21	V1rc21	171194
410	vomeronasal 1 receptor, C28	V1rc28	171201
411	X-prolyl aminopeptidase (aminopeptidase P) 2, membrane-bound	Xpnpep2	170745
412	zinc finger protein 101	Zfp101	22643
413	zinc finger, MYND-type containing 15	Zmynd15	574428
414	RIKEN cDNA 1110014N23 gene	1110014N23Rik	68505
415	RIKEN cDNA 1110019K23 gene	1110019K23Rik	68621
416	RIKEN cDNA 1300018J18 gene	1300018J18Rik	223776
417	RIKEN cDNA 1700040F17 gene (non-RefSeq)	1700040F17Rik*	0
418	RIKEN cDNA 1700054F22 gene	1700054F22Rik	73398
419	RIKEN cDNA 1810010K12 gene (non-RefSeq)	1810010K12Rik*	0
420	RIKEN cDNA 4921517D22 gene	4921517D22Rik	70900
421	RIKEN cDNA 4930519H02 gene	4930519H02Rik	75058
422	RIKEN cDNA 4930555F03 gene	4930555F03Rik	75359
423	RIKEN cDNA 5031434O11 gene	5031434O11Rik	75980
424	RIKEN cDNA 9030404E10 gene	9030404E10Rik	71528
425	RIKEN cDNA 9230105E10 gene	9230105E10Rik	319236
426	RIKEN cDNA 9230118I06 gene (non-RefSeq)	9230118I06Rik*	0
427	RIKEN cDNA 9930028C20 gene	9930028C20Rik	226418
428	hypothetical protein A030011M19	A030011M19	240916
429	RIKEN cDNA A730024G14 gene (non-RefSeq)	A730024G14Rik*	0
430	RIKEN cDNA A830023I12 gene	A830023I12Rik	320875
431	RIKEN cDNA A930017K11 gene	A930017K11Rik	240054
432	cDNA sequence AB112350	AB112350	242864
433	ATP-binding cassette, sub-family A (ABC1), member 13	Abca13	268379
434	aldehyde dehydrogenase family 1, subfamily A1	Aldh1a1	11668
435	aldehyde oxidase 4	Aox4	71872
436	Rho GTPase activating protein 19	Arhgap19	71085
437	cDNA sequence BC056474	BC056474	414077
438	B-box and SPRY domain containing	Bspry	192120
439	RIKEN cDNA C730027P07 gene	C730027P07Rik	245050
440	Ca2+-dependent activator protein for secretion 2	Cadps2	320405
441	calicin	Ccin	442829
442	centromere protein M	Cenpm	66570
443	chromogranin B	Chgb	12653
444	chordin-like 1	Chrdl1	83453
445	CKLF-like MARVEL transmembrane domain containing 2A	Cmtm2a	73381
446	cathepsin 3	Cts3	117066
447	DNA segment, Chr 11, ERATO Doi 18, expressed	D11Ertd18e	52466
448	RIKEN cDNA D430034N21 gene (non-RefSeq)	D430034N21Rik*	0
449	RIKEN cDNA D630010B17 gene	D630010B17Rik	328594
450	DNA segment, Chr 7, ERATO Doi 413, expressed	D7Ertd413e	52325
451	testis specific protein, Ddc8	Ddc8	58251
452	DEAD (Asp-Glu-Ala-Asp) box polypeptide 52	Ddx52	78394
453	elongation factor 1 homolog (ELF1, S. cerevisiae)	Elof1	66126
454	engrailed 1	En1	13798
455	E26 avian leukemia oncogene 2, 3' domain	Ets2	23872
456	RIKEN cDNA F730314M05 gene (non-RefSeq)	F730314M05Rik*	0
457	gene model 1446, (NCBI)	Gm1446	384695
458	gene model 1550, (NCBI)	Gm1550	380636
459	gene model 528, (NCBI)	Gm528	217951
460	gene model 810, (NCBI)	Gm810	328426
461	gene model 815, (NCBI)	Gm815	329047
462	gene model 884, (NCBI)	Gm884	380730
463	glycosylphosphatidylinositol specific phospholipase D1	Gpld1	14756
464	G protein-coupled receptor 22	Gpr22	73010
465	G protein-coupled receptor 33	Gpr33	14762
466	GH regulated TBC protein 1	Grtp1	66790
467	5-hydroxytryptamine (serotonin) receptor 1A	Htr1a	15550
468	interleukin 12a	Il12a	16159
469	interleukin 17F	Il17f	257630
470	junctophilin 1	Jph1	57339
471	potassium voltage-gated channel, Shal-related family, member 3	Kcnd3	56543
472	l(3)mbt-like (Drosophila)	L3mbtl	241764
473	gene model 205, (NCBI)	LOC240871	240871
474	similar to TAR RNA binding protein 1; TAR RNA loop binding protein; TAR (HIV) RNA-binding protein 1	LOC434359	434359
475	-	LOC546392	546392
476	leucine rich repeat containing 40	Lrrc40	67144
477	lymphocyte antigen 6 complex, locus H	Ly6h	23934
478	meiosis defective 1	Mei1	74369
479	mirror-image polydactyly gene 1 homolog (human)	Mipol1	73490
480	Unigene Mm.275678	Mm.275678	0
481	Unigene Mm.31914	Mm.31914	0
482	myeloperoxidase	Mpo	17523
483	neuroglobin	Ngb	64242
484	neurturin	Nrtn	18188
485	olfactory receptor 354	Olfr354	258941
486	protocadherin alpha 5	Pcdha5	12941
487	protocadherin beta 2	Pcdhb2	93873
488	plasmacytoma expressed transcript 2	Pet2	18630
489	plexin domain containing 2	Plxdc2	67448
490	prolactin-like protein E	Prlpe	19113
491	PTK6 protein tyrosine kinase 6	Ptk6	20459
492	glutamine rich 2	Qrich2	217341
493	Ras association (RalGDS/AF-6) domain family 1	Rassf1	56289
494	RNA binding motif protein, X chromosome retrogene	Rbmxrt	19656
495	RAD52 motif 1	Rdm1	66599
496	relaxin 1	Rln1	19773
497	RNA-binding region (RNP1, RRM) containing 3	Rnpc3	67225
498	RRS1 ribosome biogenesis regulator homolog (S. cerevisiae)	Rrs1	59014
499	serine (or cysteine) peptidase inhibitor, clade A (alpha-1 antiproteinase, antitrypsin), member 7	Serpina7	331535
500	solute carrier family 10 (sodium/bile acid cotransporter family), member 4	Slc10a4	231290

## Sheet: intersect
selected for both outgoing and incoming
Index	Gene name	Symbol	Entrez
1	RIKEN cDNA 0610040D20 gene	0610040D20Rik	66070
2	RIKEN cDNA 1190017O12 gene	1190017O12Rik	68936
3	RIKEN cDNA 1600025M17 gene	1600025M17Rik	72030
4	RIKEN cDNA 1700003H04 gene	1700003H04Rik	384775
5	RIKEN cDNA 1700013D24 gene	1700013D24Rik	76921
6	RIKEN cDNA 1700026D02 gene (non-RefSeq)	1700026D02Rik*	0
7	RIKEN cDNA 1700113O17 gene	1700113O17Rik	68231
8	RIKEN cDNA 1700128E19 gene (non-RefSeq)	1700128E19Rik*	0
9	RIKEN cDNA 2410129H14 gene	2410129H14Rik	76789
10	RIKEN cDNA 2810030E01 gene	2810030E01Rik	72668
11	RIKEN cDNA 4632411J06 gene	4632411J06Rik	78748
12	RIKEN cDNA 4930431J08 gene	4930431J08Rik	73884
13	RIKEN cDNA 4930447A16 gene (non-RefSeq)	4930447A16Rik*	0
14	RIKEN cDNA 4930451C15 gene	4930451C15Rik	74685
15	RIKEN cDNA 4930533I22 gene	4930533I22Rik	434018
16	RIKEN cDNA 4930550L24 gene	4930550L24Rik	75352
17	RIKEN cDNA 4933425K02 gene	4933425K02Rik	74446
18	RIKEN cDNA 4933426K21 gene	4933426K21Rik	108653
19	RIKEN cDNA 5031434O11 gene	5031434O11Rik	75980
20	RIKEN cDNA 5330438D12 gene	5330438D12Rik	327824
21	RIKEN cDNA 5830416P10 gene	5830416P10Rik	381232
22	RIKEN cDNA 6430521C12 gene (non-RefSeq)	6430521C12Rik*	0
23	RIKEN cDNA 6430601O08 gene (non-RefSeq)	6430601O08Rik*	0
24	RIKEN cDNA 9030208M05 gene (non-RefSeq)	9030208M05Rik*	0
25	RIKEN cDNA 9030404E10 gene	9030404E10Rik	71528
26	RIKEN cDNA 9130014G24 gene	9130014G24Rik	215772
27	RIKEN cDNA 9230105E10 gene	9230105E10Rik	319236
28	RIKEN cDNA 9230108O11 gene (non-RefSeq)	9230108O11Rik*	0
29	RIKEN cDNA 9230118I06 gene (non-RefSeq)	9230118I06Rik*	0
30	RIKEN cDNA 9430091E24 gene	9430091E24Rik	434350
31	RIKEN cDNA 9930028C20 gene	9930028C20Rik	226418
32	hypothetical protein A030011M19	A030011M19	240916
33	RIKEN cDNA A230028O05 gene	A230028O05Rik	319487
34	RIKEN cDNA A330089M16 gene (non-RefSeq)	A330089M16Rik*	0
35	RIKEN cDNA A630031M04 gene	A630031M04Rik	320659
36	RIKEN cDNA A630095E13 gene	A630095E13Rik	235973
37	RIKEN cDNA A730013G03 gene	A730013G03Rik	320952
38	RIKEN cDNA A830023I12 gene	A830023I12Rik	320875
39	cDNA sequence AB124611	AB124611	382062
40	ATP-binding cassette, sub-family A (ABC1), member 6	Abca6	76184
41	ATP-binding cassette, sub-family B (MDR/TAP), member 7	Abcb7	11306
42	a disintegrin-like and metallopeptidase (reprolysin type) with thrombospondin type 1 motif, 2	Adamts2	216725
43	a disintegrin-like and metallopeptidase (reprolysin type) with thrombospondin type 1 motif, 5 (aggrecanase-2)	Adamts5	23794
44	alcohol dehydrogenase 1 (class I)	Adh1	11522
45	expressed sequence AI837181	AI837181	107242
46	aldehyde dehydrogenase family 1, subfamily A1	Aldh1a1	11668
47	arginine vasopressin	Avp	11998
48	RIKEN cDNA B230373P09 gene	B230373P09Rik	218878
49	expressed sequence BB128963	BB128963	233315
50	cDNA sequence BC003267	BC003267	233987
51	cDNA sequence BC014805	BC014805	236149
52	cDNA sequence BC034076	BC034076	227712
53	cDNA sequence BC056474	BC056474	414077
54	biogenesis of lysosome-related organelles complex-1, subunit 1	Bloc1s1	14533
55	RIKEN cDNA C030007I09 gene	C030007I09Rik	109250
56	RIKEN cDNA C230086A09 gene	C230086A09Rik	320277
57	RIKEN cDNA C630031J20 gene (non-RefSeq)	C630031J20Rik*	0
58	RIKEN cDNA C730015M21 gene (non-RefSeq)	C730015M21Rik*	0
59	cocaine and amphetamine regulated transcript	Cart	27220
60	chemokine (C-C motif) ligand 28	Ccl28	56838
61	chemokine (C-C motif) ligand 4	Ccl4	20303
62	CD36 antigen	Cd36	12491
63	CDC14 cell division cycle 14 homolog A (S. cerevisiae)	Cdc14a	229776
64	cell division cycle 6 homolog (S. cerevisiae)	Cdc6	23834
65	cadherin-like 24	Cdh24	239096
66	centromere protein M	Cenpm	66570
67	chromogranin B	Chgb	12653
68	chitinase 3-like 4	Chi3l4	104183
69	cholinergic receptor, muscarinic 5	Chrm5	213788
70	CKLF-like MARVEL transmembrane domain containing 2A	Cmtm2a	73381
71	Cobl-like 1	Cobll1	319876
72	CASP2 and RIPK1 domain containing adaptor with death domain	Cradd	12905
73	cAMP responsive element binding protein 3-like 3	Creb3l3	208677
74	crystallin, beta A1	Cryba1	12957
75	crystallin, gamma E	Cryge	12968
76	colony stimulating factor 2 (granulocyte-macrophage)	Csf2	12981
77	cathepsin 3	Cts3	117066
78	RIKEN cDNA D230044M03 gene	D230044M03Rik	76743
79	RIKEN cDNA D630033O11 gene	D630033O11Rik	235302
80	DNA segment, Chr 7, ERATO Doi 413, expressed	D7Ertd413e	52325
81	RIKEN cDNA D830036C21 gene	D830036C21Rik	330479
82	demilune cell and parotid protein	Dcpp	13184
83	DEAD (Asp-Glu-Ala-Asp) box polypeptide 52	Ddx52	78394
84	Der1-like domain family, member 3	Derl3	70377
85	dehydrogenase/reductase (SDR family) member 7C	Dhrs7c	68460
86	delta-like 1 homolog (Drosophila)	Dlk1	13386
87	dynein light chain LC8-type 2	Dynll2	68097
88	RIKEN cDNA E230008N13 gene	E230008N13Rik	381522
89	eukaryotic translation elongation factor 1 alpha 1	Eef1a1	13627
90	eukaryotic translation elongation factor 1 delta (guanine nucleotide exchange protein)	Eef1d	66656
91	ephrin A5	Efna5	13640
92	EMG1 nucleolar protein homolog (S. cerevisiae)	Emg1	14791
93	estrogen receptor 1 (alpha)	Esr1	13982
94	RIKEN cDNA F830022J16 gene (non-RefSeq)	F830022J16Rik*	0
95	F-box and leucine-rich repeat protein 10	Fbxl10	30841
96	Fez family zinc finger 1	Fezf1	73191
97	FYVE, RhoGEF and PH domain containing 6	Fgd6	13998
98	fibronectin type III domain containing 1	Fndc1	68655
99	RIKEN cDNA G370126I09 gene (non-RefSeq)	G370126I09Rik*	0
100	galanin	Gal	14419
101	GTP cyclohydrolase I feedback regulator	Gchfr	320415
102	glycerophosphodiester phosphodiesterase domain containing 2	Gdpd2	71584
103	growth factor independent 1	Gfi1	14581
104	gene model 1446, (NCBI)	Gm1446	384695
105	gene model 1450, (NCBI)	Gm1450	384724
106	gene model 1550, (NCBI)	Gm1550	380636
107	gene model 428, (NCBI)	Gm428	242502
108	gene model 44, (NCBI)	Gm44	212952
109	gene model 815, (NCBI)	Gm815	329047
110	gene model 853, (NCBI)	Gm853	332942
111	G protein-coupled receptor 133	Gpr133	243277
112	G protein-coupled receptor 21	Gpr21	338346
113	G protein-coupled receptor 22	Gpr22	73010
114	G protein-coupled receptor 33	Gpr33	14762
115	G protein-coupled receptor 41	Gpr41	233080
116	G-protein-coupled receptor 50	Gpr50	14765
117	glutamate receptor, ionotropic, kainate 1	Grik1	14805
118	granzyme K	Gzmk	14945
119	H2A histone family, member V	H2afv	77605
120	hemolytic complement	Hc	15139
121	IBR domain containing 2	Ibrdc2	218215
122	interferon activated gene 202B	Ifi202b	26388
123	immunoglobulin (CD79A) binding protein 1	Igbp1	18518
124	interleukin 17F	Il17f	257630
125	inhibitor of growth family, member 5	Ing5	66262
126	inscuteable homolog (Drosophila)	Insc	233752
127	interferon regulatory factor 6	Irf6	54139
128	immunoresponsive gene 1	Irg1	16365
129	interferon stimulated exonuclease gene 20-like 2	Isg20l2	229504
130	integrin beta 6	Itgb6	16420
131	potassium voltage-gated channel, Shal-related family, member 3	Kcnd3	56543
132	potassium voltage-gated channel, delayed-rectifier, subfamily S, member 3	Kcns3	238076
133	kelch-like 10 (Drosophila)	Klhl10	66720
134	LanC lantibiotic synthetase component C-like 3 (bacterial)	Lancl3	236285
135	gene model 154, (NCBI)	LOC245882	245882
136	hypothetical LOC328369	LOC328369	328369
137	gene model 824, (NCBI)	LOC329414	329414
138	similar to carcinoembryonic antigen-related protein	LOC384557	384557
139	similar to hypothetical protein LOC339168	LOC432576	432576
140	similar to mKIAA0686 protein	LOC432785	432785
141	LOC433171	LOC433171	433171
142	similar to protease inhibitor H; acrosin inhibitor	LOC433180	433180
143	hypothetical gene supported by AK081809	LOC433351	433351
144	similar to epididymal protein e9-1	LOC433365	433365
145	LOC433481	LOC433481	433481
146	similar to hypothetical protein BC017397	LOC433627	433627
147	similar to TAR RNA binding protein 1; TAR RNA loop binding protein; TAR (HIV) RNA-binding protein 1	LOC434359	434359
148	hypothetical gene supported by AK045659	LOC434412	434412
149	similar to chromosome 10 open reading frame 93	LOC436014	436014
150	-	LOC545557	545557
151	-	LOC546107	546107
152	lactotransferrin	Ltf	17002
153	lymphocyte antigen 96	Ly96	17087
154	MARVEL (membrane-associating) domain containing 3	Marveld3	73608
155	AB mCG18614.1	mCG18614.1	0
156	AB mCG19475.2	mCG19475.2	0
157	AB mCG2125.2	mCG2125.2	0
158	meningioma expressed antigen 6 (coiled-coil proline-rich)	Mgea6	217615
159	Unigene Mm.125817	Mm.125817	0
160	Unigene Mm.145671	Mm.145671	0
161	Unigene Mm.150236	Mm.150236	0
162	Unigene Mm.229761	Mm.229761	0
163	Unigene Mm.233461	Mm.233461	0
164	Unigene Mm.256298	Mm.256298	0
165	Unigene Mm.332803	Mm.332803	0
166	Unigene Mm.352566	Mm.352566	0
167	multimerin 1	Mmrn1	70945
168	MTERF domain containing 1	Mterfd1	66410
169	major urinary protein 4	Mup4	17843
170	NAD synthetase 1	Nadsyn1	78914
171	natural cytotoxicity triggering receptor 1	Ncr1	17086
172	neuronatin	Nnat	18111
173	NADPH oxidase 4	Nox4	50490
174	nuclear receptor subfamily 5, group A, member 1	Nr5a1	26423
175	neurotensin	Nts	67405
176	nuclear transport factor 2	Nutf2	68051
177	2'-5' oligoadenylate synthetase 1E	Oas1e	231699
178	oncoprotein induced transcript 3	Oit3	18302
179	olfactory receptor 270	Olfr270	258600
180	olfactory receptor 272	Olfr272	258836
181	olfactory receptor 459	Olfr459	258569
182	olfactory receptor 552	Olfr552	259106
183	olfactory receptor 599	Olfr599	258726
184	olfactory receptor 633	Olfr633	258351
185	oxytocin	Oxt	18429
186	poly A binding protein, cytoplasmic 2	Pabpc2	18459
187	p21 (CDKN1A)-activated kinase 2	Pak2	224105
188	pre B-cell leukemia transcription factor 1	Pbx1	18514
189	protocadherin 12	Pcdh12	53601
190	PCTAIRE-motif protein kinase 3	Pctk3	18557
191	PDZ domain containing RING finger 4	Pdzrn4	239618
192	paternally expressed 10	Peg10	170676
193	plasmacytoma expressed transcript 2	Pet2	18630
194	progesterone receptor	Pgr	18667
195	phytoceramidase, alkaline	Phca	66190
196	phospholipase A2, group XIIA	Pla2g12a	66350
197	phospholipase A2, group XIIA	Pla2g12a	66350
198	polymerase (RNA) III (DNA directed) polypeptide F	Polr3f	70408
199	VPR domain containing 9	Prdm9	213389
200	protein kinase, AMP-activated, beta 1 non-catalytic subunit	Prkab1	19079
201	PRP40 pre-mRNA processing factor 40 homolog B (yeast)	Prpf40b	54614
202	protease, serine, 33	Prss33	353130
203	RAB9B, member RAS oncogene family	Rab9b	319642
204	RNA binding motif protein, X chromosome retrogene	Rbmxrt	19656
205	retinol binding protein 3, interstitial	Rbp3	19661
206	regulator of G-protein signaling 16	Rgs16	19734
207	relaxin 1	Rln1	19773
208	RAR-related orphan receptor beta	Rorb	225998
209	ribosomal protein L32	Rpl32	19951
210	ribosomal protein S26	Rps26	27370
211	retinoschisis 1 homolog (human)	Rs1h	20147
212	SAP30 binding protein	Sap30bp	57230
213	solute carrier organic anion transporter family, member 1a1	Slco1a1	28248
214	SRY-box containing gene 11	Sox11	20666
215	spermatogenesis associated glutamate (E)-rich protein 8, pseudogene 1	Speer8-ps1	74062
216	somatostatin	Sst	20604
217	STEAP family member 3	Steap3	68428
218	sulfotransferase family 1B, member 1	Sult1b1	56362
219	sulfotransferase family 5A, member 1	Sult5a1	57429
220	taste receptor, type 2, member 134	Tas2r134	387511
221	taste receptor, type 2, member 143	Tas2r143	387514
222	TIGR MGI TC1445412	TC1445412	0
223	TIGR MGI TC1556069	TC1556069	0
224	transcription factor 12	Tcf12	21406
225	tyrosine hydroxylase	Th	21823
226	thrombospondin 3	Thbs3	21827
227	tissue inhibitor of metalloproteinase 1	Timp1	21857
228	toll-like receptor 11	Tlr11	239081
229	transmembrane protease, serine 3	Tmprss3	140765
230	tryptophan hydroxylase 2	Tph2	216343
231	testis-specific serine kinase 5	Tssk5	73542
232	tetratricopeptide repeat domain 25	Ttc25	74407
233	thioredoxin domain containing 1	Txndc1	72736
234	ubiquitin specific peptidase like 1	Uspl1	231915
235	vomeronasal 1 receptor, E11	V1re11	171264
236	VGF nerve growth factor inducible	Vgf	381677
237	tryptophan rich basic protein	Wrb	71446
238	exportin 1, CRM1 homolog (yeast)	Xpo1	103573
239	zinc finger protein 57	Zfp57	22715
240	zinc finger protein 69	Zfp69	381549
241	zinc finger protein of the cerebellum 4	Zic4	22774
