# Supplementary material for: Gene Expression in the Rodent Brain is Associated with Its Regional Connectivity
Source: PLoS Comput Biol. 2011 May 5;7(5):e1002040. doi: 10.1371/journal.pcbi.1002040 (PMC3088660; doi:10.1371/journal.pcbi.1002040)
Supplement: Table S7 — Mapping between rat and mouse brain region nomenclatures. (XLS) [file pcbi.1002040.s009.xls]

## Sheet: Sheet1
Matching of rodent brain nomenclatures
Swanson-1998 rat nomencalture	Match in Dong-2007 mouse nomenclature	Match in ABA mouse nomenclature	ABA identified and hierarchy leaf
Abducens nerve (VIn)	abducens nerve (VIn)
Abducens nucleus (VI)	Abducens nucleus (VI)	Abducens nucleus (VI)	X
Abducens nucleus proper (VI_p)
Accesory abducens nucleus (ACVI)	Accessory abducens nucleus (ACVI)
Accessory facial nucleus (ACVII)	Accessory facial motor nucleus (ACVII)
Accessory olfactory bulb (AOB)	Accessory olfactory bulb (AOB)	Accessory olfactory bulb (AOB)	X
Accessory olfactory bulb, glomerular layer (AOBgl)	Accessory olfactory bulb, glomerular layer (AOBgl)
Accessory olfactory bulb, granular layer (AOBgr)	Accessory olfactory bulb, granular layer (AOBgr)
Accessory olfactory bulb, mitral layer (AOBmi)	Accessory olfactory bulb, mitral layer (AOBmi)
Accessory optic tract (aot)	accessory optic tract (aot)
Accessory spinal nerve (XIn)	accessory spinal nerve (XIn)
Agranular insular area (AI)	Agranular insular area (AI)
Agranular insular area dorsal part (AId)	Agranular insular area, dorsal part (AId)
Agranular insular area posterior part (AIp)	Agranular insular area, posterior part (AIp)
Agranular insular area ventral part (AIv)	Agranular insular area, ventral part (AIv)
Alveus of fornix (alv)	alveus (alv)
Ammon Horn (CA)	Ammon Horn (CA)	Ammon's Horn (CA)	X
Amygdalar capsule (amc)	amygdalar capsule (amc)
Ansa peduncularis (apd)	ansa peduncularis (apd)
Ansiform lobule (AN)	Ansiform lobule (AN)
Ansiform lobule crus 1 (ANcr1)	Ansiform lobule crus 1 (ANcr1)
Ansiform lobule crus 1 sublobule a (ANcr1-a)
Ansiform lobule crus 1 sublobule b (ANcr1-b)
Ansiform lobule crus 1 sublobule c (ANcr1-c)
Ansiform lobule crus 1 sublobule d (ANcr1-d)
Ansiform lobule crus 2 (ANcr2)	Ansiform lobule crus 2 (ANcr2)
Ansiform lobule crus 2 sublobule a (ANcr2-a)
Ansiform lobule crus 2 sublobule b (ANcr2-b)
Anterior amygdaloid area (AAA)	Anterior amygdalar area (AAA)	Anterior amygdalar area (AAA)	X
Anterior cingulate area (ACA)	Anterior cingulate area (ACA)
Anterior cingulate area dorsal part (ACAd)	Anterior cingulate area, dorsal part (ACAd)
Anterior cingulate area ventral part (ACAv)	Anterior cingulate area, ventral part (ACAv)
Anterior commissure, olfactory limb (aco)	Anterior commissure, olfactory limb (aco)
Anterior commissure, temporal limb (act)	anterior commissure, temporal limb (act)
Anterior group of the dorsal thalamus (ATN)	Anterior group of the dorsal thalamus (ATN)	Anterior group of the dorsal thalamus (ATN)
Anterior hypothalamic area (AHA)	Anterior hypothalamic area (AHA)
Anterior hypothalamic area proper (AHA_p)
Anterior hypothalamic central part (AHNc)	Anterior hypothalamic nucleus, central part (AHNc)
Anterior hypothalamic dorsal part (AHNd)	Anterior hypothalamic nucleus, dorsal part (AHNd)
Anterior hypothalamic nucleus (AHN)	Anterior hypothalamic nucleus (AHN)	Anterior hypothalamic nucleus (AHN)	X
Anterior hypothalamic nucleus anterior part (AHNa)	Anterior hypothalamic nucleus, anterior part (AHNa)
Anterior hypothalamic posterior part (AHNp)	Anterior hypothalamic nucleus, posterior part (AHNp)
Anterior laterolateral visual area (VISlla)
Anterior olfactory nucleus (AON)	Anterior olfactory nucleus (AON)	Anterior olfactory nucleus (AON)	X
Anterior olfactory nucleus dorsal part (AONd)	Anterior olfactory nucleus, dorsal part (AONd)
Anterior olfactory nucleus dorsal part molecular layer (AONd1)
Anterior olfactory nucleus dorsal part pyramidal layer (AONd2)
Anterior olfactory nucleus external part (AONe)	Anterior olfactory nucleus, external part (AONe)
Anterior olfactory nucleus external part molecular layer (AONe1)
Anterior olfactory nucleus external part pyramidal layer (AONe2)
Anterior olfactory nucleus lateral part (AONl)	Anterior olfactory nucleus, lateral part (AONl)
Anterior olfactory nucleus lateral part molecular layer (AONl1)
Anterior olfactory nucleus lateral part pyramidal layer (AONl2)
Anterior olfactory nucleus medial part (AONm)	Anterior olfactory nucleus, medial part (AONm)
Anterior olfactory nucleus medial part molecular layer (AONm1)
Anterior olfactory nucleus medial part pyramidal layer (AONm2)
Anterior olfactory nucleus posteroventral part (AONpv)	Anterior olfactory nucleus, posteroventral part (AONpv)
Anterior olfactory nucleus posteroventral part molecular layer (AONpv1)
Anterior olfactory nucleus posteroventral part pyramidal layer (AONpv2)
Anterior periventricular nucleus of the hypothalamus (PVa)	Periventricular hypothalamic nucleus, anterior part (PVa)
Anterior pretectal nucleus (APN)	Anterior pretectal nucleus (APN)	Anterior pretectal nucleus (APN)	X
Anterior tegmental nucleus (AT)	Anterior tegmental nucleus (AT)	Anterior tegmental nucleus (AT)	X
Anterodorsal nucleus of the thalamus (AD)	anterodorsal nucleus of the thalamus (AD)	Anterodorsal nucleus (AD)	X
Anterodorsal preoptic nucleus (ADP)	Anterodorsal preoptic nucleus (ADP)	Anterodorsal preoptic nucleus (ADP)	X
Anterolateral visual area (VISal)	Anterolateral visual area (VISal)
Anteromedial nucleus of thalamus (AM)	anteromedial nucleus of the thalamus (AM)	Anteromedial nucleus (AM)	X
Anteromedial nucleus of thalamus dorsal part (AMd)	anteromedial nucleus of the thalamus dorsal part (AMd)
Anteromedial nucleus of thalamus ventral part (AMv)	anteromedial nucleus of the thalamus ventral part (AMv)
Anteromedial visual area (VISam)	Anteromedial visual area (VISam)
Anteroventral nucleus of thalamus (AV)	anteroventral nucleus of the thalamus (AV)	Anteroventral nucleus of thalamus (AV)	X
Anteroventral periventricular nucleus (AVPV)	Anteroventral periventricular nucleus (AVPV)	Anteroventral periventricular nucleus (AVPV)	X
Anteroventral preoptic nucleus (AVP)	Anteroventral preoptic nucleus (AVP)	Anteroventral preoptic nucleus (AVP)	X
Arbor vitae (arb)	arbor vitae (arb)
Arcuate nucleus of the hypothalamus (ARH)	Arcuate hypothalamic nucleus (ARH)	Arcuate hypothalamic nucleus (ARH)	X
Area postrema (AP)	Area postrema (AP)	Area postrema (AP)	X
Auditory areas (AUD)	Auditory areas (AUD)
Barrington nucleus (B)	Barrington's nucleus (B)	Barrington's nucleus (B)	X
Basal Nuclei (BG)
Basal nucleus of the dorsal horn (BN)
Basolateral nucleus of the amygdala (BLA)	Basolateral amygdalar nucleus (BLA)
Basolateral nucleus of the amygdala anterior part (BLAa)	Basolateral amygdalar nucleus anterior part (BLAa)
Basolateral nucleus of the amygdala posterior part (BLAp)	Basolateral amygdalar nucleus posterior part (BLAp)
Basomedial nucleus of the amygdala (BMA)	Basomedial amygdalar nucleus (BMA)
Basomedial nucleus of the amygdala anterior part (BMAa)	Basomedial amygdalar nucleus anterior part (BMAa)
Basomedial nucleus of the amygdala posterior part (BMAp)	Basomedial amygdalar nucleus posterior part (BMAp)
Bed nuclei of the stria terminalis (BST)	Bed nuclei of the stria terminalis (BST)	Bed nuclei of the stria terminalis (BST)	X
Bed nuclei of the stria terminalis anterior division (BSTa)	Bed nuclei of the stria terminalis anterior division (BSTa)
Bed nuclei of the stria terminalis anterior division anterodorsal area (BSTad)
Bed nuclei of the stria terminalis anterior division anterodorsal area central core (BSTcc)
Bed nuclei of the stria terminalis anterior division anterodorsal area proper (BSTad_p)
Bed nuclei of the stria terminalis anterior division anteroventral area (BSTav)
Bed nuclei of the stria terminalis anterior division dorsolateral nucleus (BSTdl)
Bed nuclei of the stria terminalis anterior division dorsomedial nucleus (BSTdm)	Bed nuclei of the stria terminalis dorsomedial nucleus (BSTdm)
Bed nuclei of the stria terminalis anterior division fusiform nucleus (BSTfu)	Bed nuclei of the stria terminalis fusiform nucleus (BSTfu)
Bed nuclei of the stria terminalis anterior division magnocellular nucleus (BSTmg)	Bed nuclei of the stria terminalis magnocellular nucleus (BSTmg)
Bed nuclei of the stria terminalis anterior division ventral nucleus (BSTv)	Bed nuclei of the stria terminalis ventral nucleus (BSTv)
Bed nuclei of the stria terminalis anterolateral area (BSTal)	Bed nuclei of the stria terminalis anterolateral area (BSTal)
Bed nuclei of the stria terminalis juxtacapsular nucleus (BSTju)	Bed nuclei of the stria terminalis juxtacapsular nucleus (BSTju)
Bed nuclei of the stria terminalis oval nucleus (BSTov)	Bed nuclei of the stria terminalis oval nucleus (BSTov)
Bed nuclei of the stria terminalis posterior division (BSTp)	Bed nuclei of the stria terminalis posterior division (BSTp)
Bed nuclei of the stria terminalis posterior division cell-sparse zone (BSTsz)
Bed nuclei of the stria terminalis posterior division dorsal nucleus (BSTd)	Bed nuclei of the stria terminalis dorsal nucleus (BSTd)
Bed nuclei of the stria terminalis posterior division interfascicular nucleus (BSTif)	Bed nuclei of the stria terminalis interfascicular nucleus (BSTif)
Bed nuclei of the stria terminalis posterior division premedullary nucleus (BSTpm)
Bed nuclei of the stria terminalis posterior division principal nucleus (BSTpr)	Bed nuclei of the stria terminalis principal nucleus (BSTpr)
Bed nuclei of the stria terminalis posterior division strial extension (BSTse)	Bed nuclei of the stria terminalis strial extension (BSTse)
Bed nuclei of the stria terminalis posterior division transverse nucleus (BSTtr)	Bed nuclei of the stria terminalis transverse nucleus (BSTtr)
Bed nuclei of the stria terminalis rhomboid nucleus (BSTrh)	Bed nuclei of the stria terminalis rhomboid nucleus (BSTrh)
Bed nuclei of the stria terminalis, anterior division, subcommisural zone (BSTsc)
Bed nucleus of the accessory olfactory part (BA)	Bed nucleus of the accessory olfactory tract (BA)
Bed nucleus of the anterior commissure (BAC)	Bed nucleus of the anterior commissure (BAC)	Bed nucleus of the anterior commissure (BAC)	X
Bed nucleus of the stria medularis (BSM)
Brachium of the inferior colliculus (bic)	brachium of the inferior colliculus (bic)
Brachium of the superior colliculus (bsc)	brachium of the superior colliculus (bsc)
Brain (Br)
Brainstem (BS)	Brainstem (BS)	Brain stem (BS)
Bulbocerebellar tract (bct)	bulbocerebellar tract (bct)
Caudal medullary velum (CMVE)
Caudoputamen (CP)
Central canal (C)	Central canal, spinal cord/medulla (C)
Central cervical nucleus (CEC)
Central gray of the brain (CGB)
Central gray of the spinal cord (CGS)
Central lateral nucleus of the thalamus (CL)	central lateral nucleus of the thalamus (CL)	Central lateral nucleus of the thalamus (CL)	X
Central linear nucleus raphe (CLI)	Central linear nucleus raphe (CLI)	Central linear nucleus raphé (CLI)	X
Central lobule (CENT)	Central lobule (CENT)
Central lobule, lobule II (CENT2)	Central lobule II (CENT2)
Central lobule, lobule II sublobule a (CENT2a)
Central lobule, lobule II sublobule b (CENT2b)
Central lobule, lobule III (CENT3)	Central lobule III (CENT3)
Central lobule, lobule III sublobule a (CENT3a)
Central lobule, lobule III sublobule b (CENT3b)
Central medial nucleus of the thalamus (CM)	central medial nucleus of the thalamus (CM)	Central medial nucleus of the thalamus (CM)	X
Central nucleus of amygdala (CEA)	Central amygdalar nucleus (CEA)	Central amygdalar nucleus (CEA)	X
Central nucleus of amygdala capsular part (CEAc)	Central amygdalar nucleus capsular part (CEAc)
Central nucleus of amygdala lateral part (CEAl)	Central amygdalar nucleus lateral part (CEAl)
Central nucleus of amygdala medial part (CEAm)	Central amygdalar nucleus medial part (CEAm)
Central tegmental bundle (ctb)	central tegmental bundle (ctb)
Cerebellar commissure (cbc)	cerebellar commissure (cbc)
Cerebellar cortex (CBX)	Cerebellar cortex (CBX)	Cerebellar cortex (CBX)	X
Cerebellar peduncles (cbp)	cerebellar peduncles (cbp)
Cerebellum (CB)	Cerebellum (CB)	Cerebellum (CB)
Cerebral aqueduct (AQ)	Cerebral aqueduct (AQ)
Cerebral aqueduct collicular recess (AQc)
Cerebral aqueduct subcommissural organ (SCO)
Cerebral cortex (CTX)	Cerebral cortex (CTX)	Cerebral cortex (CTX)
Cerebral cortex, layers1-6a [cortical plate] (CTXp)
Cerebral peduncle (cpd)	cerebral peduncle (cpd)
Cerebrum (CH)	Cerebrum (CH)	Cerebrum (CH)
Cervicothalamic tract (cett)	cervicothalamic tract (cett)
Cingulum bundle (cing)	cingulum bundle (cing)
Claustrum (CLA)	Claustrum (CLA)
Cochlear nerve (cVIIIn)	cochlear nerve (cVIIIn)
Cochlear nuclei (CN)	Cochlear nuclei (CN)	Cochlear nuclei (CN)	X
Columns of the fornix (fx)	columns of the fornix (fx)
Commissural nucleus (COM)
Commissure of the inferior colliculus (cic)	inferior colliculus commissure (cic)
Commissure of the superior colliculus (csc)	superior colliculus commissure (csc)
Copula pyramidis (COPY)	Copula pyramidis (COPY)
Copula pyramidis sublobule a (COPYa)
Copula pyramidis sublobule b (COPYb)
Corpus callosum (cc)	corpus callosum (cc)
Corpus callosum anterior forceps (fa)	corpus callosum anterior forceps (fa)
Corpus callosum external capsule (ec)	corpus callosum external capsule (ec)
Corpus callosum extreme capsule (ee)	corpus callosum extreme capsule (ee)
Corpus callosum posterior forceps (fp)	corpus callosum posterior forceps (fp)
Cortical nucleus of the amygdala (COA)	Cortical amygdalar area (COA)	Cortical amygdalar area (COA)	X
Cortical nucleus of the amygdala anterior part (COAa)	Cortical amygdalar area, anterior part (COAa)
Cortical nucleus of the amygdala posterior part (COAp)	Cortical amygdalar area, posterior part (COAp)
Cortical nucleus of the amygdala posterior part lateral zone (COApl)	Cortical amygdalar area, posterior part, lateral zone (COApl)
Cortical nucleus of the amygdala posterior part medial zone (COApm)	Cortical amygdalar area, posterior part, medial zone (COApm)
Corticobulbar tract (cbt)	corticobulbar tract (cbt)
Corticopontine tract (cpt)	corticopontine tract (cpt)
Corticorubral tract (crt)	corticorubral tract (crt)
Corticospinal tract (cst)	corticospinal tract (cst)
Corticotectal tract (cte)	corticotectal tract (cte)
Cranial and Spinal Nerves (and Related) (CSN)
Crossed tectospinal pathway (tspc)	crossed tectospinal pathway (tspc)
Culmen (CUL)	Culmen (CUL)
Culmen lobule IV (CUL4)
Culmen lobule V (CUL5)
Cuneate fascicle (cuf)	cuneate fascicle (cuf)
Cuneate nucleus (CU)	Cuneate nucleus (CU)	Cuneate nucleus (CU)	X
Cuneiform nucleus (CUN)	Cuneiform nucleus (CUN)	Cuneiform nucleus (CUN)	X
Cuneocerebellar tract (cct)	cuneocerebellar tract (cct)
Declive (VI) (DEC)	Declive (VI) (DEC)
Declive, sublobule a (DEC-a)
Declive, sublobule b (DEC-b)
Declive, sublobule c (DEC-c)
Declive, sublobule d (DEC-D)
Decussation of the trochlear nerve (IVd)	trochlear nerve decussation (IVd)
Deep cerebellar nuclei (DNC)
Dentate gyrus (DG)	Dentate gyrus (DG)	Dentate gyrus (DG)	X
Dentate gyrus crest (DGcr)	Dentate gyrus crest (DGcr)
Dentate gyrus crest granule cell layer (DGcr-sg)	Dentate gyrus crest, granule cell layer (DGcr-sg)
Dentate gyrus crest molecular layer (DGcr-mo)	Dentate gyrus crest, molecular layer (DGcr-mo)
Dentate gyrus crest polymorph layer (DGcr-po)	Dentate gyrus crest, polymorph layer (DGcr-po)
Dentate gyrus lateral blade (DGlb)	Dentate gyrus lateral blade (DGlb)
Dentate gyrus lateral blade granule cell layer (DGlb-sg)	Dentate gyrus lateral blade, granule cell layer (DGlb-sg)
Dentate gyrus lateral blade molecular layer (DGlb-mo)	Dentate gyrus lateral blade, molecular layer (DGlb-mo)
Dentate gyrus lateral blade polymorph layer (DGlb-po)	Dentate gyrus lateral blade, polymorph layer (DGlb-po)
Dentate gyrus medial blade (DGmb)	Dentate gyrus medial blade (DGmb)
Dentate gyrus medial blade granule cell layer (DGmb-sg)	Dentate gyrus medial blade, granule cell layer (DGmb-sg)
Dentate gyrus medial blade molecular layer (DGmb-mo)	Dentate gyrus medial blade, molecular layer (DGmb-mo)
Dentate gyrus medial blade polymorph layer (DGmb-po)	Dentate gyrus medial blade, polymorph layer (DGmb-po)
Dentate nucleus (DN)	Dentate nucleus (DN)	Dentate nucleus (DN)	X
Dentate nucleus parvicellular part (DNp)
Dentate nucleus proper (DN_p)
Descussation of the scp (dscp)	superior cerebellar peduncle decussation (dscp)
Direct tectospinal pathway (tspd)	direct tectospinal pathway (tspd)
Dorsal accessory olive (IOda)
Dorsal acoustic stria (das)	dorsal acoustic stria (das)
Dorsal auditory areas (AUDd)	Dorsal auditory area (AUDd)
Dorsal coclear nucleus (DCO)	Dorsal cochlear nucleus (DCO)
Dorsal column nuclei (DCN)	Dorsal column nuclei (DCN)	Dorsal column nuclei (DCN)
Dorsal columns (dc)	dorsal column (dc)
Dorsal commissural nucleus (DOL)
Dorsal commissure of the spinal cord (dcm)	dorsal commissure of the spinal cord (dcm)
Dorsal fornix (df)	dorsal fornix (df)
Dorsal hippocampal commissure (dhc)	dorsal hippocampal commissure (dhc)
Dorsal hippocampal commissure angular bundle (ab)	angular path (ab)
Dorsal horn of the spinal cord (DH)
Dorsal longitudinal fascicle (dlf)	dorsal longitudinal fascicle (dlf)
Dorsal motor nucleus of the vagus nerve (DMX)	Dorsal motor nucleus of the vagus nerve (DMX)	Dorsal motor nucleus of the vagus nerve (DMX)	X
Dorsal nucleus of the spinal cord (DSN)
Dorsal nucleus of the spinal cord caudal part (DSNc)
Dorsal nucleus raphe (DR)	Dorsal raphe (DR)	Dorsal nucleus raphé (DR)	X
Dorsal part of the lateral geniculate complex (LGd)	lateral geniculate complex, dorsal part (LGd)	Dorsal part of the lateral geniculate complex (LGd)	X
Dorsal premammillary nucleus (PMd)	Dorsal premammillary nucleus (PMd)	Dorsal premammillary nucleus (PMd)	X
Dorsal roots (drt)	dorsal roots (drt)
Dorsal spinocerebellar tract (sctd)	dorsal spinocerebellar tract (sctd)
Dorsal tegmental decussation (dtd)	dorsal tegmental decussation (dtd)
Dorsal tegmental nucleus (DTN)	Dorsal tegmental nucleus (DTN)	Dorsal tegmental nucleus (DTN)	X
Dorsal tegmental tract (dtt)	dorsal tegmental tract (dtt)
Dorsal terminal nucleus of the accessory optic tract (DT)
Dorsal Thalamus (DOR)
Dorsolateral fascicle (dl)	dorsolateral fascicle (dl)
Dorsomedial nucleus of the hypothalamus (DMH)	Dorsomedial nucleus of the hypothalamus (DMH)	Dorsomedial nucleus of the hypothalamus (DMH)	X
Dorsomedial nucleus of the hypothalamus anterior part (DMHa)	Dorsomedial nucleus of the hypothalamus, anterior part (DMHa)
Dorsomedial nucleus of the hypothalamus posterior part (DMHp)	Dorsomedial nucleus of the hypothalamus, posterior part (DMHp)
Dorsomedial nucleus of the hypothalamus ventral part (DMHv)	Dorsomedial nucleus of the hypothalamus, ventral part (DMHv)
Ectorhinal area (ECT)	Ectorhinal area (ECT)
Edinger-Westphal nucleus (EW)	Edinger-Westphal nucleus (EW)	Edinger-Westphal nucleus (EW)	X
Efferent cochlear group (ECO)	Efferent cochlear group (ECO)
Efferent cochleovestibular bundle (cvb)	efferent cochleovestibular bundle (cvb)
Efferent vesstibular nucleus (EV)	Efferent vestibular nucleus (EV)
Endopiriform nucleus (EP)	Endopiriform nucleus (EP)
Endopiriform nucleus dorsal part (EPd)	Endopiriform nucleus dorsal part (EPd)
Endopiriform nucleus ventral part (EPv)	Endopiriform nucleus ventral part (EPv)
Entorhinal area (ENT)	Entorhinal area (ENT)
Entorhinal area medial part, dorsal zone (ENTm)	Entorhinal area, medial part (ENTm)
Entorhinal area medial part, dorsal zone layers 1-6 (ENTm1-6)
Entorhinal area medial part, ventral zone (ENTMv)
Entorhinal area, lateral part (ENTl)	Entorhinal area, lateral part (ENTl)
Entorhinal area, lateral part layers 1-6 (ENTl1-6)
Epithalamus (EPI)	Epithalamus (EPI)	Epithalamus (EPI)
External cuneate nucleus (ECU)	External cuneate nucleus (ECU)	External cuneate nucleus (ECU)	X
Extrapyramidal fiber systems (esp)
Extrapyramidal fiber systems, basal-nuclei related (esp(bg))
Facial nerve (Viin)
Facial nucleus (VII)	Facial motor nucleus (VII)	Facial motor nucleus (VII)	X
Facial nucleus_proper (VII_p)
Fasciculus retroflexus (fr)	fasciculus retroflexus (fr)
Fasciola cinerea (FC)	Fasciola cinerea (FC)
Fastigial nucleus (FN)	Fastigial nucleus (FN)	Fastigial nucleus (FN)	X
Field CA1 (CA1)	Field CA1 (CA1)
Field CA1 pyramidal layer (CA1sp)	Field CA1, pyramidal layer (CA1sp)
Field CA1 pyramidal layer, deep (CA1spd)
Field CA1 pyramidal layer, superficial (CA1sps)
Field CA1 stratum lacunosum-moleculare (CA1slm)	Field CA1, stratum lacunosum-moleculare (CA1slm)
Field CA1 stratum oriens (CA1so)	Field CA1, stratum oriens (CA1so)
Field CA1 stratum radiatum (CA1sr)	Field CA1, stratum radiatum (CA1sr)
Field CA2 (CA2)	Field CA2 (CA2)
Field CA2 pyramidal layer (CA2sp)	Field CA2, pyramidal layer (CA2sp)
Field CA2 stratum lacunosum-moleculare (CA2slm)	Field CA2, stratum lacunosum-moleculare (CA2slm)
Field CA2 stratum oriens (CA2so)	Field CA2, stratum oriens (CA2so)
Field CA2 stratum radiatum (CA2sr)	Field CA2, stratum radiatum (CA2sr)
Field CA3 (CA3)	Field CA3 (CA3)
Field CA3 pyramidal layer (CA3sp)	Field CA3, pyramidal layer (CA3sp)
Field CA3 stratum lacunosum-moleculare (CA3slm)	Field CA3, stratum lacunosum-moleculare (CA3slm)
Field CA3 stratum lucidum (CA3slu)	Field CA3, stratum lucidum (CA3slu)
Field CA3 stratum oriens (CA3so)	Field CA3, stratum oriens (CA3so)
Field CA3 stratum radiatum (CA3sr)	Field CA3, stratum radiatum (CA3sr)
Fields of Forel (FF)	Fields of Forel (FF)
Fimbria (fi)	fimbria (fi)
Flocculus (FL)	Flocculus (FL)
Folium-tuber vermis (VII) (FOTU)	Folium-tuber vermis (VII) (FOTU)
Fornix system (fxs)	fornix system (fxs)
Fourth ventricle (V4)	Fourth ventricle (V4)
Fourth ventricle lateral aperture (LAP)
Fourth ventricle lateral recess (V4r)	lateral recess (V4r)
Fourth ventricle median aperture (MAP)
Fundus of the striatum (FS)	Fundus of striatum (FS)	Fundus of striatum (FS)	X
Geniculate group of the dorsal thalamus (GENd)	Geniculate group of dorsal thalamus (GENd)	Geniculate group_ dorsal thalamus (GENd)
Geniculate group of the ventral thalamus (GENv)	Geniculate group, ventral thalamus (GENv)	Geniculate group_ ventral thalamus (GENv)
Genu of corpus callosum (ccg)	genu of corpus callosum (ccg)
Genu of the facial nerve (gVIIn)	genu of the facial nerve (gVIIn)
Gigantocellular reticular nucleus (GRN)	Gigantocellular reticular nucleus (GRN)
Globus pallidus (GP)
Globus pallidus lateral segment (GPl)
Globus pallidus medial segment (GPm)
Glossopharyngeal nerve (IXn)	glossopharyngeal nerve (IXn)
Gracile fascicle (grf)	gracile fascicle (grf)
Gracile nucleus (GR)	Gracile nucleus (GR)	Gracile nucleus (GR)	X
Gracile nucleus median part (GRm)
Gracile nucleus proper (GR_p)
Granular lamina of the cochlear nuclei (CNIam)
Gustatory areas (GU)	Gustatory areas (GU)
Habenular commisure (hbc)	habenular commisure (hbc)
Hemispheric regions (HEM)	Hemispheric regions (HEM)
Hippocampal commissures (hc)	hippocampal commissures (hc)
Hippocampal formation (HPF)	Hippocampal formation (HPF)	Hippocampal formation (HPF)
Hippocampal region (HIP)	Hippocampal region (HIP)	Hippocampal region (HIP)
Hypoglossal nerve (XIIn)	hypoglossal nerve (XIIn)
Hypoglossal nucleus (XII)	Hypoglossal nucleus (XII)	Hypoglossal nucleus (XII)	X
Hypothalamohypophysial tract (hht)	hypothalamohypophysial tract (hht)
Hypothalamus (HY)	Hypothalamus (HY)	Hypothalamus (HY)
Induseum griseum (IG)	Induseum griseum (IG)
Inferior cerebellar peduncle (icp)	inferior cerebellar peduncle (icp)
Inferior colliculus (IC)	Inferior colliculus (IC)	Inferior colliculus (IC)	X
Inferior colliculus central nucleus (ICc)	Inferior colliculus central nucleus (ICc)
Inferior colliculus dorsal nucleus (ICd)	Inferior colliculus dorsal nucleus (ICd)
Inferior colliculus external nucleus (ICe)	Inferior colliculus external nucleus (ICe)
Inferior olivary complex (IO)	Inferior olivary complex (IO)	Inferior olivary complex (IO)	X
Inferior salivatory nucleus (ISN)	Inferior salivatory nucleus (ISN)	Inferior salivatory nucleus (ISN)	X
Infracerebellar nucleus (ICB)	Infracerebellar nucleus (ICB)
Infralimbic area (ILA)	Infralimbic area (ILA)
Infundibulum (INF)
Infundibulum external lamina (INFex)
Infundibulum internal lamina (INFin)
Interanterodorsal nucleus of the thalamus (IAD)	interanterodorsal nucleus of the thalamus (IAD)	Interanterodorsal nucleus of the thalamus (IAD)	X
Interanteromedial nucleus of the thalamus (IAM)	interanteromedial nucleus of the thalamus (IAM)	Interanteromedial nucleus of the thalamus (IAM)	X
Interbrain (DI)
Intercalated nuclei of the amygdala (IA)	Intercalated amygdalar nucleus (IA)
Intercalated nucleus of the spinal cord (ICS)
Interfascicular nucleus raphe (IF)	Interfascicular nucleus raphe (IF)
Intergeniculate leaflet of the lateral geniculate complex (IGL)	intergeniculate leaflet, lateral geniculate complex (IGL)	Intergeniculate leaflet of the lateral geniculate complex (IGL)	X
Intermediate acoustic stria (ias)	intermediate acoustic stria (ias)
Intermediate Gray of the Spinal Cord (IH)
Intermediate nerve (iVIIn)	intermediate nerve (iVIIn)
Intermediate periventricular nucleus of the hypothalamus (PVI)
Intermediodorsal nucleus of the thalamus (IMD)	intermediodorsal nucleus of the thalamus (IMD)	Intermediodorsal nucleus of the thalamus (IMD)	X
Intermediolateral column of the spinal cord (IML)
Intermediolateral column of the spinal cord parasympathetic column (IMLp)
Intermediolateral column of the spinal cord sympathetic column (IMLs)
Intermediolateral visual area (VISli)
Intermediomedial column of the spinal cord (IMM)
Internal arcuate fibers (iaf)	internal arcuate fibers (iaf)
Internal capsule (int)	internal capsule (int)
Interpeduncular nucleus (IPN)	Interpeduncular nucleus (IPN)	Interpeduncular nucleus (IPN)	X
Interpeduncular nucleus apical subnucleus (IPNa)
Interpeduncular nucleus central subnucleus (IPNc)
Interpeduncular nucleus dorsomedial subnucleus (IPNd)
Interpeduncular nucleus intermediate subnucleus (IPNi)
Interpeduncular nucleus lateral subnucleus (IPNl)
Interpeduncular nucleus lateral subnucleus dorsal part (IPNld)
Interpeduncular nucleus lateral subnucleus intermediate part (IPNli)
Interpeduncular nucleus lateral subnucleus rostral part (IPNlr)
Interpeduncular nucleus lateral subnucleus ventral part (IPNlv)
Interpeduncular nucleus rostral subnucleus (IPNr)
Interposed nucleus (IP)	Interposed nucleus (IP)	Interposed nucleus (IP)	X
Interposed nucleus parvicellular part (IPp)
Interposed nucleus proper (IP_p)
Interstitial nucleus of Cajal (INC)	Interstitial nucleus of Cajal (INC)	Interstitial nucleus of Cajal (INC)	X
Interstitial nucleus of the auditory nerve (IAN)
Interstitial nucleus of the vestibular nerve (INV)
Interventricular foramen (IVF)	Interventricular foramen (IVF)
Intralaminar nuclei of the dorsal thalamus (ILM)	Intralaminar group of the dorsal thalamus (ILM)	Intralaminar nuclei of the dorsal thalamus (ILM)
Islands of Calleja (isl)	Islands of Calleja (isl)
Juxtarestiform body (jrb)	juxtarestiform body (jrb)
Kolliker-Fuse subnucleus (KF)	Kolliker-Fuse subnucleus (KF)
Lateral cervical nucleus (LCN)
Lateral dorsal nucleus of thalamus (LD)	lateral dorsal nucleus of the thalamus (LD)	Lateral dorsal nucleus of thalamus (LD)	X
Lateral forebrain bundle system (lfbs)	Lateral forebrain bundle system (lfbs)
Lateral group of the dorsal thalamus (LAT)	Lateral group of the dorsal thalamus (LAT)	Lateral group of the dorsal thalamus (LAT)
Lateral habenula (LH)	lateral habenula (LH)	Lateral habenula (LH)	X
Lateral hypothalamic area (LHA)	Lateral hypothalamic area (LHA)
Lateral hypothalamic area proper (LHA)	Lateral hypothalamic area (LHA)
Lateral lemniscus (II)	lateral lemniscus (II)
Lateral mammillary nucleus (LM)	Lateral mammillary nucleus (LM)	Lateral mammillary nucleus (LM)	X
Lateral nucleus of the amygdala (LA)	Lateral amygdalar nucleus (LA)
Lateral olfactory tract (lot)	Lateral olfactory tract. body (lot)
Lateral olfactory tract dorsal limb (lotd)	Lateral olfactory tract dorsal limb (lotd)
Lateral posterior nucleus of the thalamus (LP)	lateral posterior nucleus of the thalamus (LP)	Lateral posterior nucleus of the thalamus (LP)	X
Lateral preoptic area (LPO)	Lateral preoptic area (LPO)
Lateral reticular nucleus (LRN)	Lateral reticular nucleus (LRN)	Lateral reticular nucleus (LRN)	X
Lateral reticular nucleus magnocellular part (LRNm)	Lateral reticular nucleus, magnocellular part (LRNm)
Lateral reticular nucleus parvicellular part (LRNp)	Lateral reticular nucleus, parvicellular part (LRNp)
Lateral septal complex (LSX)
Lateral septal nucleus (LS)	Lateral septal nucleus (LS)	Lateral septal nucleus (LS)	X
Lateral septal nucleus caudal (caudodorsal) part (LSc)	Lateral septal nucleus caudal (caudodorsal part) (LSc)
Lateral septal nucleus caudal (caudodorsal) part dorsal zone (LSc.d)
Lateral septal nucleus caudal (caudodorsal) part dorsal zone dorsal region (LSc.d.d)
Lateral septal nucleus caudal (caudodorsal) part dorsal zone lateral region (LSc.d.l)
Lateral septal nucleus caudal (caudodorsal) part dorsal zone rostral region (LSc.d.r)
Lateral septal nucleus caudal (caudodorsal) part dorsal zone ventral region (LSc.d.v)
Lateral septal nucleus caudal (caudodorsal) part ventral zone (LSc.v)
Lateral septal nucleus caudal (caudodorsal) part ventral zone intermediate region (LSc.v.i)
Lateral septal nucleus caudal (caudodorsal) part ventral zone lateral region (LSc.v.v.l)
Lateral septal nucleus caudal (caudodorsal) part ventral zone lateral region dorsal domain (LSc.v.l.d)
Lateral septal nucleus caudal (caudodorsal) part ventral zone lateral region ventral domain (LSc.v.l.v)
Lateral septal nucleus caudal (caudodorsal) part ventral zone medial region (LSc.v.m)
Lateral septal nucleus caudal (caudodorsal) part ventral zone medial region dorsal domain (LSc.v.m.d)
Lateral septal nucleus caudal (caudodorsal) part ventral zone medial region ventral domain (LSc.v.m.v)
Lateral septal nucleus rostral (rostroventral) part (LSr)	Lateral septal nucleus rostral (rostroventral part) (LSr)
Lateral septal nucleus rostral (rostroventral) part dorsolateral zone (LSr.dl)
Lateral septal nucleus rostral (rostroventral) part dorsolateral zone lateral region (LSr.dl.l)
Lateral septal nucleus rostral (rostroventral) part dorsolateral zone lateral region dorsal domain (LSr.dl.l.d)
Lateral septal nucleus rostral (rostroventral) part dorsolateral zone lateral region ventral domain (LSr.dl.l.v)
Lateral septal nucleus rostral (rostroventral) part dorsolateral zone medial region (LSr.dl.m)
Lateral septal nucleus rostral (rostroventral) part dorsolateral zone medial region dorsal domain (LSr.dl.m.d)
Lateral septal nucleus rostral (rostroventral) part dorsolateral zone medial region ventral domain (LSr.dl.m.v)
Lateral septal nucleus rostral (rostroventral) part medial zone (LSr.m)
Lateral septal nucleus rostral (rostroventral) part medial zone dorsal region (LSr.m.d)
Lateral septal nucleus rostral (rostroventral) part medial zone ventral region (LSr.m.v)
Lateral septal nucleus rostral (rostroventral) part medial zone ventral region caudal domain (LSr.m.v.c)
Lateral septal nucleus rostral (rostroventral) part medial zone ventral region rostral domain (LSr.m.v.r)
Lateral septal nucleus rostral (rostroventral) part ventrolateral zone (LSr.vl)
Lateral septal nucleus rostral (rostroventral) part ventrolateral zone dorsal region (LSr.vl.d)
Lateral septal nucleus rostral (rostroventral) part ventrolateral zone dorsal region lateral domain (LSr.vl.d.l)
Lateral septal nucleus rostral (rostroventral) part ventrolateral zone dorsal region medial domain (LSr.vl.d.m)
Lateral septal nucleus rostral (rostroventral) part ventrolateral zone ventral region (LSr.vl.v)
Lateral septal nucleus ventral part (LSv)	Lateral septal nucleus ventral part (LSv)
Lateral spinal nucleus (LSN)
Lateral spinothalamic tract (sttl)	lateral spinothalamic tract (sttl)
Lateral tegmental nucleus (LTN)	Lateral tegmental nucleus (LTN)
Lateral terminal nucleus of the accessory optic tract (LT)	Lateral terminal nucleus of the accessory optic tract (LT)
Lateral ventricle (LV)
Lateral vestibular nucleus (LAV)	Lateral vestibular nucleus (LAV)	Lateral vestibular nucleus (LAV)	X
Lateral zone of the hypothalamus (LZ)	Hypothalamic lateral zone (LZ)	Hypothalamic lateral zone (LZ)
Laterodorsal tegmental nucleus (LDT)	Laterodorsal tegmental nucleus (LDT)
Laterodorsal tegmental nucleus proper (LDT_p)
Laterolateral visual area (VISll)
Layer 6b(layer 7, subplate, deep cortex, claustral complex) (CTXsp)	Cortical Subplate (CTXsp)
Layer 6b, isocortex (6b)	Layer 6b, isocortex (6b)
Linear nucleus of the medulla (LIN)	Linear nucleus of the medulla (LIN)	Linear nucleus of the medulla (LIN)	X
Lingula (l) (LING)	Lingula (I) (LING)
Locus coeruleus (LC)	Locus ceruleus (LC)	Locus ceruleus (LC)	X
Locus coeruleus proper (LC_p)
Magnocellular preoptic nucleus (MA)	Magnocellular nucleus (MA)	Magnocellular nucleus (MA)	X
Magnocellular reticular nucleus (MARN)	Magnocellular reticular nucleus (MARN)	Magnocellular reticular nucleus (MARN)	X
Main olfactory bulb (MOB)	Main olfactory bulb (MOB)	Main olfactory bulb (MOB)	X
Main olfactory bulb, glomerular layer (MOBgl)	Main olfactory bulb, glomerular layer (MOBgl)
Main olfactory bulb, granule layer (MOBgr)	Main olfactory bulb, granule layer (MOBgr)
Main olfactory bulb, inner plexiform layer (MOBipl)	Main olfactory bulb, inner plexiform layer (MOBipl)
Main olfactory bulb, mitral layer (MOBmi)	Main olfactory bulb, mitral layer (MOBmi)
Main olfactory bulb, outer plexiform layer (MOBopl)	Main olfactory bulb, outer plexiform layer (MOBopl)
Major island of Calleja (islm)	Major island of Calleja (islm)
Mammillary body (MBO)	Mammillary body (MBO)	Mammillary body (MBO)
Mammillary peduncle (mp)	mammillary peduncle (mp)
Mammillotegmental tract (mtg)	mammillotegmental tract (mtg)
Mammillothalamic tract (mtt)	mammillothalamic tract (mtt)
Marginal zone of the spinal cord (MZ)
Medial accessory nucleus (MAN)
Medial accessory olive (IOma)
Medial corticohypothalamic tract (mct)	medial corticohypothalamic tract (mct)
Medial forebrain bundle (mfb)	medial forebrain bundle (mfb)
Medial forebrain bundle system (mfbs)	Medial forebrain bundle system (mfbs)
Medial geniculate complex (MG)	medial geniculate complex (MG)	Medial geniculate complex (MG)	X
Medial geniculate complex dorsal part (MGd)	medial geniculate complex dorsal part (MGd)
Medial geniculate complex medial part (MGm)	medial geniculate complex medial part (MGm)
Medial geniculate complex ventral part (MGv)	medial geniculate complex ventral part (MGv)
Medial group of the dorsal thalamus (MED)	Medial group of the dorsal thalamus (MED)	Medial group of the dorsal thalamus (MED)
Medial habenula (MH)	medial habenula (MH)	Medial habenula (MH)	X
Medial habenula dorsal part (MHd)
Medial habenula ventral part (MHv)
Medial lemniscus (ml)	medial lemniscus (ml)
Medial longitudinal fascicle (mlf)	medial longitudinal fascicle (mlf)
Medial mammillary nucleus (MM)	Medial mammillary nucleus (MM)	Medial mammillary nucleus (MM)	X
Medial mammillary nucleus median part (MMme)
Medial nucleus of the amygdala (MEA)	Medial amygdalar nucleus (MEA)	Medial amygdalar nucleus (MEA)	X
Medial nucleus of the amygdala anterodorsal part (MEAad)	Medial amygdalar nucleus anterodorsal part (MEAad)
Medial nucleus of the amygdala anteroventral part (MEAav)	Medial amygdalar nucleus anteroventral part (MEAav)
Medial nucleus of the amygdala posterodorsal part (MEApd)	Medial amygdalar nucleus posterodorsal part (MEApd)
Medial nucleus of the amygdala posterodorsal part,sublayer a (MEApd-a)	Medial amygdalar nucleus posterodorsal part sublayer a (MEApd-a)
Medial nucleus of the amygdala posterodorsal part,sublayer b (MEApd-b)	Medial amygdalar nucleus posterodorsal part sublayer b (MEApd-b)
Medial nucleus of the amygdala posterodorsal part,sublayer c (MEApd-c)	Medial amygdalar nucleus posterodorsal part sublayer c (MEApd-c)
Medial nucleus of the amygdala posteroventral part (MEApv)	Medial amygdalar nucleus posteroventral part (MEApv)
Medial preoptic area (MPO)	Medial preoptic area (MPO)
Medial preoptic area proper (MPO_p)
Medial preoptic nucleus (MPN)	Medial preoptic nucleus (MPN)	Medial preoptic nucleus (MPN)	X
Medial preoptic nucleus central part (MPNc)	Medial preoptic nucleus, central part (MPNc)
Medial preoptic nucleus lateral part (MPNl)	Medial preoptic nucleus, lateral part (MPNl)
Medial preoptic nucleus medial part (MPNm)	Medial preoptic nucleus, medial part (MPNm)
Medial pretectal area (MPT)	Medial pretectal area (MPT)	Medial pretectal area (MPT)	X
Medial septal complex (MSC)	Medial septal complex (MSC)
Medial septal nucleus (MS)	Medial septal nucleus (MS)
Medial terminal nucleus of the accessory optic tract (MT)
Medial vestibular nucleus (MV)	Medial vestibular nucleus (MV)	Medial vestibular nucleus (MV)	X
Medial zone of the hypothalamus (MEZ)	Hypothalamic medial zone -behavioral control column (MEZ)	Hypothalamic medial zone (MEZ)
Median eminence (ME)
Median eminence external lamina (MEex)
Median eminence internal lamina (MEin)
Median preoptic nucleus (MEPO)	Median preoptic nucleus (MEPO)	Median preoptic nucleus (MEPO)	X
Mediodorsal nucleus of the thalamus (MD)	mediodorsal nucleus of the thalamus (MD)	Mediodorsal nucleus of thalamus (MD)	X
Mediodorsal nucleus of the thalamus central part (MDc)	mediodorsal nucleus of the thalamus central part (MDc)
Mediodorsal nucleus of the thalamus lateral part (MDl)	mediodorsal nucleus of the thalamus lateral part (MDl)
Mediodorsal nucleus of the thalamus medial part (MDm)	mediodorsal nucleus of the thalamus medial part (MDm)
Mediolateral visual area (VISlm)
Medullary reticular nucleus (MDRN)	Medullary reticular nucleus (MDRN)
Medullary reticular nucleus dorsal part (MDRNd)	Medullary reticular nucleus, dorsal part (MDRNd)
Medullary reticular nucleus ventral part (MDRNv)	Medullary reticular nucleus, ventral part (MDRNv)
Mesencephalic nucleus of the trigeminal (MEV)	Midbrain trigeminal nucleus (MEV)	Midbrain trigeminal nucleus (MEV)	X
Mesencephalic reticular nucleus (MRN)	Midbrain reticular nucleus (MRN)
Mesencephalic reticular nucleus proper (MRN_p)
Mesencephalic tract of the trigeminal nerve (mtV)	midbrain tract of the trigeminal nerve (mtV)
Midbrain-Hindbrain (MB-HB)
Midbrain-Hindbrain, Motor (MB-HB(Mot))
Midbrain-Hindbrain, Motor, Extrapyramidal (MB-HB(Mot, EP))
Midbrain-Hindbrain, Motor, Eye (MB-HB(Mot, Eye))
Midbrain-Hindbrain, Motor, Face (MB-HB(Mot, Face))
Midbrain-Hindbrain, Motor, Jaw (MB-HB(Mot, Jaw))
Midbrain-Hindbrain, Motor, Labyrinth (MB-HB(Mot, Lyb))
Midbrain-Hindbrain, Motor, Neck (MB-HB(Mot, Neck))
Midbrain-Hindbrain, Motor, Pharynx-Larynx-Esophagus (MB-HB(Mot, P/L/E))
Midbrain-Hindbrain, Motor, Tongue (MB-HB(Mot, Tongue))
Midbrain-Hindbrain, Motor, Viscera (MB-HB(Mot, Visc))
Midbrain-Hindbrain, Sensory (MB-HB(Sens))
Midbrain-Hindbrain, Sensory, Auditory (MB-HB(Sens-Aud))
Midbrain-Hindbrain, Sensory, Gustatory-Visceral (MB-HB(Sens-G/Visc))
Midbrain-Hindbrain, Sensory, Somatosensory (MB-HB(Sens-ss))
Midbrain-Hindbrain, Sensory, Vestibular (MB-HB(Sens-Vest))
Midbrain-Hindbrain, Sensory, Visual (MB-HB(Sens-Vis))
Middle cerebellar peduncle (mcp)	middle cerebellar peduncle (mcp)
Midline group of the dorsal thalamus (MTN)	Midline group of the dorsal thalamus (MTN)
Motor nucleus of the trigeminal (V)	Motor nucleus of trigeminal (V)	Motor nucleus of trigeminal (V)	X
Motor nucleus of the trigeminal parvicellular part (Vpc)
Motor nucleus of the trigeminal proper (V_p)
Motor root of the trigeminal nerve (moV)	motor root of the trigeminal nerve (moV)
Nigrostriatal tract (nst)	nigrostriatal tract (nst)
Nigrothalamic fibers (ntt)	nigrothalamic fibers (ntt)
Nodulus (X) (NOD)	Nodulus (X) (NOD)
Nodulus sublobule a (NODa)
Nodulus sublobule b (NODb)
Nucleus accumbens (ACB)	Nucleus accumbens (ACB)	Nucleus accumbens (ACB)	X
Nucleus ambiguus dorsal division (AMBd)	Nucleus ambiguus dorsal division (AMBd)
Nucleus ambiguus dorsal division proper (AMB_p)
Nucleus ambiguus dorsal division, stylopharyngeal motoneurons (AMB(sty))
Nucleus ambiguus, ventral division (AMBv)	Nucleus ambiguus ventral division (AMBv)
Nucleus incertus (NI)	Nucleus incertus (NI)	Nucleus incertus (NI)	X
Nucleus incertus compact part (NIc)
Nucleus incertus diffuse part (NId)
Nucleus intercalatus (NIS)	Nucleus intercalates (NIS)
Nucleus of Darkschewitsch (ND)	Nucleus of Darkschewitsch (ND)
Nucleus of Roller (NR)	Nucleus of Roller (NR)
Nucleus of the brachium of the inferior colliculus (NB)	Nucleus of the brachium of the inferior colliculus (NB)	Nucleus of the brachium of the inferior colliculus (NB)	X
Nucleus of the bulbocavernosus (NBC)
Nucleus of the diagonal band (NDB)	Diagonal band nucleus (NDB)
Nucleus of the lateral lemniscus (NLL)	Nucleus of the lateral lemniscus (NLL)	Nucleus of the lateral lemniscus (NLL)	X
Nucleus of the lateral olfactory tract (NLOT)	Nucleus of the lateral olfactory tract (NLOT)	Nucleus of the lateral olfactory tract (NLOT)	X
Nucleus of the lateral olfactory tract dorsal cap (NLOT3)
Nucleus of the lateral olfactory tract molecular layer (NLOT1)	Nucleus of the lateral olfactory tract, molecular layer (NLOT1)
Nucleus of the lateral olfactory tract pyramidal layer (NLOT2)	Nucleus of the lateral olfactory tract, pyramidal layer (NLOT2)
Nucleus of the optic tract (NOT)	Nucleus of the optic tract (NOT)	Nucleus of the optic tract (NOT)	X
Nucleus of the posterior commissure (NPC)	Nucleus of the posterior commissure (NPC)	Nucleus of the posterior commissure (NPC)	X
Nucleus of the solitary tract (NTS)	Nucleus of the solitary tract (NTS)	Nucleus of the solitary tract (NTS)	X
Nucleus of the solitary tract central part (NTSce)	Nucleus of the solitary tract central part (NTSce)
Nucleus of the solitary tract commissural part (NTSco)	Nucleus of the solitary tract commissural part (NTSco)
Nucleus of the solitary tract gelatinous part (NTSge)	Nucleus of the solitary tract gelatinous part (NTSge)
Nucleus of the solitary tract lateral part (NTSl)	Nucleus of the solitary tract lateral part (NTSl)
Nucleus of the solitary tract medial part (NTSm)	Nucleus of the solitary tract medial part (NTSm)
Nucleus of the solitary tract medial part caudal zone (NTSm(c))
Nucleus of the solitary tract medial part rostral zone (NTSm(r))
Nucleus of the spinal accessory nerve (XI)
Nucleus of the trapezoid body (NTB)	Nucleus of the trapezoid body (NTB)
Nucleus prepositus (PRP)	Nucleus prepositus (PRP)
Nucleus proprius of the spinal cord (NP)
Nucleus raphe magnus (RM)	Nucleus raphe magnus (RM)	Nucleus raphé magnus (RM)	X
Nucleus raphe obscurus (RO)	Nucleus raphe obscurus (RO)	Nucleus raphé obscurus (RO)	X
Nucleus raphe pallidus (RPA)	Nucleus raphe pallidus (RPA)
Nucleus raphe pontis (RPO)	Nucleus raphe pontis (RPO)	Nucleus raphé pontis (RPO)	X
Nucleus reuniens (RE)	nucleus of reunions (RE)
Nucleus reuniens caudal division (REC)
Nucleus reuniens caudal division caudal part (RECc)
Nucleus reuniens caudal division dorsal part (RECd)
Nucleus reuniens caudal division median part (RECm)
Nucleus reuniens caudal division posterior part (RECp)
Nucleus reuniens rostral division (RER)
Nucleus reuniens rostral division anterior part (REa)
Nucleus reuniens rostral division dorsal part (RERd)
Nucleus reuniens rostral division lateral part (RERl)
Nucleus reuniens rostral division median part (RERm)
Nucleus reuniens rostral division rostral part (RERr)
Nucleus reuniens rostral division ventral part (RERv)
Nucleus sagulum (SAG)	Nucleus sagulum (SAG)	Nucleus sagulum (SAG)	X
Nucleus x (x)	Nucleus x (x)	Nucleus x (x)	X
Nucleus y (y)	Nucleus y (y)	Nucleus y (y)	X
Nucleus z (z)	Nucleus z (z)
Oculomotor nerve (IIIn)	oculomotor nerve (IIIn)
Oculomotor nucleus (III)	Oculomotor nucleus (III)	Oculomotor nucleus (III)	X
Oculomotor nucleus proper (III_p)
Olfactory areas (OLF)	Olfactory areas (OLF)	Olfactory areas (OLF)
Olfactory nerve (ln)	olfactory nerve (ln)
Olfactory tubercle (OT)	Olfactory tubercle (OT)	Olfactory tubercle (OT)	X
Olfactory tubercle molecular layer (OT1)	Olfactory tubercle, molecular layer (OT1)
Olfactory tubercle polymorph layer (OT3)	Olfactory tubercle, polymorph layer (OT3)
Olfactory tubercle pyramidal layer (OT2)	Olfactory tubercle, pyramidal layer (OT2)
Olivary pretectal nucleus (OP)	Olivary pretectal nucleus (OP)	Olivary pretectal nucleus (OP)	X
Olivocerebellar tract (oct)	olivocerebellar tract (oct)
Onuf nucleus (ON)
Optic chiasm (och)	optic chiasm (och)
Optic nerve (IIn)	optic nerve (IIn)
Optic tract (opt)	optic tract (opt)
Orbital area (ORB)	Orbital area (ORB)
Orbital area lateral part (ORBl)	Orbital area, lateral part (ORBl)
Orbital area medial part (ORBm)	Orbital area, medial part (ORBm)
Orbital area ventral part (ORBv)	Orbital area, ventral part (ORBv)
Orbital area ventrolateral part (ORBvl)	Orbital area, ventrolateral part (ORBvl)
Pallidotegmental fascicle (ptf)	pallidotegmental fascicle (ptf)
Pallidothalamic pathway (pap)	pallidothalamic pathway (pap)
Pallidum (PAL)	Pallidum (PAL)	Pallidum (PAL)
Pallidum dorsal region (PALd)	Pallidum dorsal region (PALd)	Pallidum_ dorsal region (PALd)	X
Pallidum rostral region (PALr)
Pallidum ventral region (PALv)	Pallidum ventral region (PALv)	Pallidum_ ventral region (PALv)
Parabrachial nucleus (PB)	Parabrachial nucleus (PB)	Parabrachial nucleus (PB)	X
Parabrachial nucleus lateral division (PBl)	Parabrachial nucleus, lateral division (PBl)
Parabrachial nucleus lateral division central lateral part (PBlc)	Parabrachial nucleus, lateral division central lateral part (PBlc)
Parabrachial nucleus lateral division dorsal lateral part (PBld)	Parabrachial nucleus, lateral division dorsal lateral part (PBld)
Parabrachial nucleus lateral division external lateral part (PBle)	Parabrachial nucleus, lateral division external lateral part (PBle)
Parabrachial nucleus lateral division extreme lateral part (PBlex)
Parabrachial nucleus lateral division internal lateral part (PBli)
Parabrachial nucleus lateral division superior lateral part (PBls)	Parabrachial nucleus, lateral division superior lateral part (PBls)
Parabrachial nucleus lateral division ventral lateral part (PBlv)	Parabrachial nucleus, lateral division ventral lateral part (PBlv)
Parabrachial nucleus medial division (PBm)	Parabrachial nucleus, medial division (PBm)
Parabrachial nucleus medial division external medial part (PBme)	Parabrachial nucleus, medial division external medial part (PBme)
Parabrachial nucleus medial division medial medial part (PBmm)	Parabrachial nucleus, medial division medial medial part (PBmm)
Parabrachial nucleus medial division ventral medial part (PBmv)	Parabrachial nucleus, medial division ventral medial part (PBmv)
Paracentral nucleus of the thalamus (PCM)
Parafascicular nucleus (PF)	parafascicular nucleus (PF)	Parafascicular nucleus (PF)	X
Paraflocculus (PFL)	Paraflocculus (PFL)
Parageminal nucleus (PBG)	Parabigeminal nucleus (PBG)	Parabigeminal nucleus (PBG)	X
Paragigantocellular reticular nucleus (PGRN)	Paragigantocellular reticular nucleus (PGRN)	Paragigantocellular reticular nucleus (PGRN)	X
Paragigantocellular reticular nucleus dorsal part (PGRNd)	Paragigantocellular reticular nucleus, dorsal part (PGRNd)
Paragigantocellular reticular nucleus lateral part (PGRNl)	Paragigantocellular reticular nucleus, lateral part (PGRNl)
Paramedian lobule (PRM)	Paramedian lobule (PRM)
Paramedian reticular nucleus (PMR)	Paramedian reticular nucleus (PMR)
Parapyramidal nucleus (PPY)	Parapyramidal nucleus (PPY)	Parapyramidal nucleus (PPY)	X
Parapyramidal nucleus deep part (PPYd)	Parapyramidal nucleus, deep part (PPYd)
Parapyramidal nucleus superficial part (PPYs)	Parapyramidal nucleus, superficial part (PPYs)
Parasolitary nucleus (PAS)	Parasolitary nucleus (PAS)	Parasolitary nucleus (PAS)	X
Parastrial nucleus (PS)	Parastrial nucleus (PS)	Parastrial nucleus (PS)	X
Parasubiculum (PAR)	Parasubiculum (PAR)
Parasubiculum layer 1 (PAR1)
Parasubiculum layer 2 (PAR2)
Parasubiculum layer 3 (PAR3)
Parasubiculum layer 4 (PAR4)
Parasubiculum layer 5 (PAR5)
Parasubiculum layer 6 (PAR6)
Parataenial nucleus (PT)	paratenial nucleus (PT)
Paratrigeminal nucleus (PAT)
Paraventricular nucleus of the hypothalamus (PVH)	Paraventricular hypothalamic nucleus (PVH)	Paraventricular hypothalamic nucleus (PVH)	X
Paraventricular nucleus of the hypothalamus, descending division (PVHd)	Paraventricular hypothalamic nucleus, descending division (PVHd)
Paraventricular nucleus of the hypothalamus, descending division, dorsal parvicellular part (PVHdp)	Paraventricular hypothalamic nucleus dorsal parvicellular part (PVHdp)
Paraventricular nucleus of the hypothalamus, descending division, forniceal part (PVHf)	Paraventricular hypothalamic nucleus forniceal part (PVHf)
Paraventricular nucleus of the hypothalamus, descending division, lateral parvicellular part (PVHlp)	Paraventricular hypothalamic nucleus lateral parvicellular part (PVHlp)
Paraventricular nucleus of the hypothalamus, descending division, medial parvicellular part, ventral zone (PVHmpv)	Paraventricular hypothalamic nucleus medial parvicellular part, ventral zone (PVHmpv)
Paraventricular nucleus of the hypothalamus, magnocellular division (PVHm)	Paraventricular hypothalamic nucleus magnocellular division (PVHm)
Paraventricular nucleus of the hypothalamus, magnocellular division, anterior magnocellular part (PVHam)	Paraventricular hypothalamic nucleus anterior magnocellular part (PVHam)
Paraventricular nucleus of the hypothalamus, magnocellular division, medial magnocellular part (PVHmm)	Paraventricular hypothalamic nucleus medial magnocellular part (PVHmm)
Paraventricular nucleus of the hypothalamus, magnocellular division, posterior magnocellular part (PVHpm)	Paraventricular hypothalamic nucleus posterior magnocellular part (PVHpm)
Paraventricular nucleus of the hypothalamus, magnocellular division, posterior magnocellular part, lateral zone (PVHpml)	Paraventricular hypothalamic nucleus posterior magnocellular lateral zone (PVHpml)
Paraventricular nucleus of the hypothalamus, magnocellular division, posterior magnocellular part, medial zone (PVHpmm)	Paraventricular hypothalamic nucleus posterior magnocellular medial zone (PVHpmm)
Paraventricular nucleus of the hypothalamus, parvicellular division (PVHp)	Paraventricular hypothalamic nucleus parvicellular division (PVHp)
Paraventricular nucleus of the hypothalamus, parvicellular division, anterior parvicellular part (PVHap)	Paraventricular hypothalamic nucleus anterior parvicellular part (PVHap)
Paraventricular nucleus of the hypothalamus, parvicellular division, medial parvicellular part, dorsal zone (PVHmpd)	Paraventricular hypothalamic nucleus medial parvicellular part dorsal zone (PVHmpd)
Paraventricular nucleus of the hypothalamus, parvicellular division, periventricular part (PVHpv)	Paraventricular hypothalamic nucleus periventricular part (PVHpv)
Paraventricular nucleus of the thalamus (PVT)	paraventricular thalamic nucleus (PVT)
Parvicellular reticular nucleus (PARN)	Parvicellular reticular nucleus (PARN)
Pedunculopontine nucleus (PPN)	Pedunculopontine nucleus (PPN)	Pedunculopontine nucleus (PPN)	X
Perforant path (per)	perforant path (per)
Periaqueductal gray (PAG)	Periaqueductal gray (PAG)	Periaqueductal gray (PAG)
Periaqueductal gray dorsal division (PAGd)
Periaqueductal gray dorsolateral division (PAGdl)
Periaqueductal gray medial division (PAGm)
Periaqueductal gray rostrolateral division (PAGrl)
Periaqueductal gray rostromedial division (PAGrm)
Periaqueductal gray ventrolateral division (PAGvl)
Perihypoglossal nuclei (PHY)	Perihypoglossal nuclei (PHY)
Peripeduncular nucleus (PP)	Peripeduncular nucleus (PP)	Peripeduncular nucleus (PP)	X
Perireunensis nucleus (PR)	perireuniens nucleus (PR)	Perireunensis nucleus (PR)	X
Perirhinal area (PERI)	Perirhinal area (PERI)
Periventricular bundle of the hypothalamus (pvbh)	periventricular bundle of the hypothalamus (pvbh)
Periventricular bundle of the thalamus (pvbh)	periventricular bundle of the hypothalamus (pvbh)
Periventricular zone of the hypothalamus (PVZ)
Phrenic nucleus (PN)
Piriform area (PIR)	Piriform area (PIR)	Piriform area (PIR)	X
Piriform area molecular layer (PIR1)	Piriform area, molecular layer (PIR1)
Piriform area polymorph layer (PIR3)	Piriform area, polymorph layer (PIR3)
Piriform area pyramidal layer (PIR2)	Piriform area, pyramidal layer (PIR2)
Piriform-amygdaloid area (PAA)	Piriform-amygdalar area (PAA)	Piriform-amygdalar area (PAA)	X
Pituitary gland (PIT)
Pituitary gland, anterior lobe (AL)
Pituitary gland, intermediate lobe (IL)
Pituitary gland, neural lobe (NL)
Pontine central gray (PCG)	Pontine central gray (PCG)	Pontine central gray (PCG)	X
Pontine gray (PG)	Pontine gray (PG)	Pontine gray (PG)	X
Pontine gray proper (PG_p)
Pontine reticular nucleus (PRN)
Pontine reticular nucleus caudal part (PRNc)	Pontine reticular nucleus, caudal part (PRNc)
Pontine reticular nucleus rostral part (PRNr)	Pontine reticular nucleus (PRNr)
Postcommissural fornix (fxpo)	postcommissural fornix (fxpo)
Posterior commissure (pc)	posterior commissure (pc)
Posterior complex of the thalamus (PO)	posterior complex of the thalamus (PO)
Posterior hypothalamic nucleus (PH)	Posterior hypothalamic nucleus (PH)	Posterior hypothalamic nucleus (PH)	X
Posterior limiting nucleus of the thalamus (POL)	posterior limiting nucleus of the thalamus (POL)
Posterior nucleus of the amygdala (PA)	Posterior amygdalar nucleus (PA)
Posterior parietal association areas (PTLp)	Posterior parietal association areas (PTLp)
Posterior periventricular nucleus of the hypothalamus (PVp)	Periventricular hypothalamic nucleus, posterior part (PVp)
Posterior pretectal nucleus (PPT)	Posterior pretectal nucleus (PPT)
Posterodorsal preoptic nucleus (PD)	Posterodorsal preoptic nucleus (PD)	Posterodorsal preoptic nucleus (PD)	X
Posterolateral visual area (VISpl)	Posterolateral visual area (VISpl)
Postpiriform transition area (TR)	Postpiriform transition area (TR)	Postpiriform transition area (TR)	X
Postsubiculum (POST)	Postsubiculum (POST)
Postsubiculum layers 1-6 (POST1-6)
Pre-Post Cerebellar nuclei (Pre-Post-Cb)
Precommissural fornix (fpr)	fasciculus proprius (fpr)
Precommissural nucleus (PRC)	Precommissural nucleus (PRC)
Prelimbic area (PL)	Prelimbic area (PL)
Preoptic periventricular nucleus (PVpo)	Periventricular hypothalamic nucleus, preoptic part (PVpo)
Presubiculum (PRE)	Presubiculum (PRE)
Presubiculum, layers 1-6 (PRE1-6)
Pretectal region (PRT)	Pretectal region (PRT)	Pretectal region (PRT)
Primary auditory area (AUDp)	Primary auditory area (AUDp)
Primary motor area (MOp)	Primary motor area (MOp)
Primary somatosensory area (SSp)	Primary somatosensory area (SSp)
Primary somatosensory area barrel field (SS-bfd)
Primary somatosensory area lower limb (SS-ll)
Primary somatosensory area mouth (SS-m)
Primary somatosensory area nose (SS-n)	Primary somatosensory area, nose (SS-n)
Primary somatosensory area trunk (SS-tr)	Primary somatosensory area, trunk (SS-tr)
Primary somatosensory area upper limb (SS-ul)
Primary visual area (VISp)	Primary visual area (VISp)
Principal mammillary tract (pm)	principal mammillary tract (pm)
Principal olive (IOpr)
Principal sensory nucleus of the trigeminal (PSV)	Principal sensory nucleus of the trigeminal (PSV)	Principal sensory nucleus of the trigeminal (PSV)	X
Pyramidal decussation (pyd)	pyramidal decussation (pyd)
Pyramidal tract, crossed (py)	pyramid (py)
Pyramus (PYR)	Pyramus (VIII) (PYR)
Pyramus sublobule a (PRYa)
Pyramus sublobule b (PYRb)
Raphe of mesenchephalon (RA)
Red nucleus (RN)	Red nucleus (RN)	Red Nucleus (RN)	X
Reticular core (RET(C))
Reticular formation (RET)
Reticular nucleus of the spinal cord (RS)
Reticular nucleus of the thalamus (RT)	Reticular nucleus of the thalamus (RT)	Reticular nucleus of the thalamus (RT)	X
Reticulocerebellar tract (rct)	reticulocerebellar tract (rct)
Reticulospinal tract (rst)	reticulospinal tract (rst)
Reticulospinal tract, lateral part (rstl)	reticulospinal tract, lateral part (rstl)
Reticulospinal tract, medial part (rstm)	reticulospinal tract, medial part (rstm)
Retina (R)
Retina, ganglion cell layer (Rgcl)
Retina, inner nuclear layer (Rinl)
Retina, inner plexiform layer (Ripl)
Retina, outer nuclear layer (Ronl)
Retina, outer plexiform layer (Ropl)
Retrochiasmatic area (RCH)	Retrochiasmatic area (RCH)
Retrohippocampal region (RHP)	Retrohippocampal region (RHP)	Retrohippocampal region (RHP)
Retrorubral area (RR)	Midbrain reticular nucleus, retrorubral area (RR)	Midbrain reticular nucleus_ retrorubral area (RR)	X
Retrosplenial area (RSP)	Retrosplenial area (RSP)
Retrosplenial area dorsal part (RSPd)	Retrosplenial area, dorsal part (RSPd)
Retrosplenial area lateral agranular part (RSPagl)	Retrosplenial area, lateral agranular part (RSPagl)
Retrosplenial area ventral part (RSPv)	Retrosplenial area, ventral part (RSPv)
Retrosplenial area ventral part zone a (RSPv-a)
Retrosplenial area ventral part zone b/c (RSPv-b/c)
Rhinocele (RC)	rhinocele (RC)
Rhomboid nucleus (RH)	rhomboid nucleus (RH)
Rostral linear nucleus raphe (RL)	Rostral linear nucleus raphe (RL)
Rostral medullary velum (RMVE)
Rostrolateral visual area (VISrl)
Rostrum of corpus callosum (ccr)	rostrum of corpus callosum (ccr)
Rubroreticular tract (rrt)	rubroreticular tract (rrt)
Rubrospinal tract (rust)	rubrospinal tract (rust)
Secondary motor area (MOs)	Secondary motor area (MOs)
Sensory root of the trigeminal nerve (sV)	sensory root of the trigeminal nerve (sV)
Septofimbrial nucleus (SF)	Septofimbrial nucleus (SF)	Septofimbrial nucleus (SF)	X
Septohippocampal nucleus (SH)	Septohippocampal nucleus (SH)
Simple lobule (SIM)	Simple lobule (SIM)
Simple lobule sublobule a (SIMa)
Simple lobule sublobule b (SIMb)
Solitary tract (ts)	solitary tract (ts)
Somatic motor areas (MO)	Somatomotor areas (MO)
Somatosensory areas (SS)	Somatosensory areas (SS)
Spinal Cord (SP)
Spinal nucleus of the trigeminal (SPV)
Spinal nucleus of the trigeminal caudal part (SPVC)	Spinal nucleus of the trigeminal, caudal part (SPVC)	Spinal nucleus of the trigeminal_ caudal part (SPVC)	X
Spinal nucleus of the trigeminal interpolar part (SPVI)	Spinal nucleus of the trigeminal, interpolar part (SPVI)	Spinal nucleus of the trigeminal_ interpolar part (SPVI)	X
Spinal nucleus of the trigeminal oral part (SPVO)	Spinal nucleus of the trigeminal, oral part (SPVO)	Spinal nucleus of the trigeminal_ oral part (SPVO)	X
Spinal nucleus of the trigeminal oral part caudal dorsomedial part (SPVOcdm)	Spinal nucleus of the trigeminal, oral part caudal dorsomedial part (SPVOcdm)
Spinal nucleus of the trigeminal oral part middle dorsomedial part, dorsal zone (SPVOmdmd)	Spinal nucleus of the trigeminal, oral part middle dorsomedial part, dorsal zone (SPVOmdmd)
Spinal nucleus of the trigeminal oral part middle dorsomedial part, ventral zone (SPVOmdmdv)
Spinal nucleus of the trigeminal oral part rostral dorsomedial part (SPVOrdm)	Spinal nucleus of the trigeminal, oral part rostral dorsomedial part (SPVOrdm)
Spinal nucleus of the trigeminal oral part ventrolateral part (SPVOvl)	Spinal nucleus of the trigeminal, oral part ventrolateral part (SPVOvl)
Spinal tract of the trigeminal nerve (sptV)	spinal tract of the trigeminal nerve (sptV)
Spinal vestibular nucleus (SPIV)	Spinal vestibular nucleus (SPIV)
Spino-olivary pathway (sop)	spino-olivary pathway (sop)
Spinocervical tract (scrt)	spinocervical tract (scrt)
Spinohypothalamic pathway (shp)	spinohypothalamic pathway (shp)
Spinoreticular pathway (srp)	spinoreticular pathway (srp)
Spinotectal pathway (stp)	spinotectal pathway (stp)
Spinotelencephalic pathway (step)	spinotelencephalic pathway (step)
Spinothalamic tract (stt)	spinothalamic tract (stt)
Spinovestibular pathway (svp)	spinovestibular pathway (svp)
Splenium of corpus callosum (ccs)	splenium of corpus callosum (ccs)
Stria medularis (sm)	stria medullaris (sm)
Stria terminalis (st)	stria terminalis (st)
Striatonigral pathway (snp)	striatonigral pathway (snp)
Striatum (STR)	Striatum (STR)	Striatum (STR)
Striatum caudal (amygdalar) region (STRc)	Striatum caudal region (STRc)
Striatum dorsal region (STRd)	Striatum dorsal region (STRd)	Striatum dorsal region (STRd)
Striatum medial (septal) region (STRm)	Striatum medial region (STRm)
Striatum ventral region (STRv)	Striatum ventral region (STRv)	Striatum ventral region (STRv)
Subcoeruleus nucleus (SLC)	Subceruleus nucleus (SLC)	Subceruleus nucleus (SLC)	X
Subependymal zone (SEZ)	subependymal zone (SEZ)
Subfornical organ (SFO)	Subfornical organ (SFO)
Subiculum (SUB)	Subiculum (SUB)	Subiculum (SUB)	X
Subiculum dorsal part (SUBd)	Subiculum, dorsal part (SUBd)
Subiculum dorsal part molecular layer (SUBd-m)	Subiculum, dorsal part, molecular layer (SUBd-m)
Subiculum dorsal part pyramidal layer (SUBd-sp)	Subiculum, dorsal part, pyramidal layer (SUBd-sp)
Subiculum dorsal part stratum radiatum (SUBd-sr)	Subiculum, dorsal part, stratum radiatum (SUBd-sr)
Subiculum ventral part (SUBv)	Subiculum, ventral part (SUBv)
Subiculum ventral part molecular layer (SUBv-m)	Subiculum, ventral part, molecular layer (SUBv-m)
Subiculum ventral part pyramidal layer (SUBv-sp)	Subiculum, ventral part, pyramidal layer (SUBv-sp)
Subiculum ventral part stratum radiatum (SUBv-sr)	Subiculum, ventral part, stratum radiatum (SUBv-sr)
Sublaterodorsal nucleus (SLD)	Sublaterodorsal nucleus (SLD)	Sublaterodorsal nucleus (SLD)	X
Submedial nucleus of the thalamus (SMT)	submedial nucleus of the thalamus (SMT)
Subparafascicular nucleus (SPF)	Subparafascicular nucleus (SPF)
Subparafascicular nucleus magnocellular part (SPFm)	Subparafascicular nucleus magnocellular part (SPFm)
Subparafascicular nucleus parvicellular part (SPFp)	Subparafascicular nucleus parvicellular part (SPFp)
Subparaventricular zone (SBPV)	Subparaventricular zone (SBPV)
Subpeduncular granular region of the cochlear nuclei (CNspg)	Cochlear nucleus, subpedunclular granular region (CNspg)
Substantia gelatinosa of the spinal cord (SGE)
Substantia innominata (SI)	Substantia innominata (SI)	Substantia innominata (SI)	X
Substantia nigra (SN)
Substantia nigra compact part (SNc)	Substantia nigra, compact part (SNc)	Substantia nigra_ compact part (SNc)	X
Substantia nigra reticular part (SNr)	Substantia nigra, reticular part (SNr)	Substantia nigra_ reticular part (SNr)	X
Subthalamic fascicle (stf)	subthalamic fascicle (stf)
Subthalamic nucleus (STN)	Subthalamic nucleus (STN)	Subthalamic nucleus (STN)	X
Supargenual nucleus (SG)	Supragenual nucleus (SG)	Supragenual nucleus (SG)	X
Superior central nucleus raphe (CS)	Superior central nucleus raphe (CS)	Superior central nucleus raphé (CS)	X
Superior central nucleus raphe lateral part (CSl)	Superior central nucleus raphe, lateral part (CSl)
Superior central nucleus raphe medial part (CSm)	Superior central nucleus raphe, medial part (CSm)
Superior cerebellar peduncle (scp)	superior cerebellar peduncle (scp)
Superior colliculus (SC)
Superior colliculus intermediate deep gray layer (SCdg)	Superior colliculus deep gray layer (SCdg)
Superior colliculus intermediate deep white layer (SCdw)	Superior colliculus deep white layer (SCdw)
Superior colliculus intermediate gray layer (SCig)	Superior colliculus intermediate gray layer (SCig)
Superior colliculus intermediate gray layer sublayer a (SCig-a)	Superior colliculus sublayer a (SCig-a)
Superior colliculus intermediate gray layer sublayer b (SCig-b)	Superior colliculus sublayer b (SCig-b)
Superior colliculus intermediate gray layer sublayer c (SCig-c)	Superior colliculus sublayer c (SCig-c)
Superior colliculus intermediate white layer (SCiw)	Superior colliculus intermediate white layer (SCiw)
Superior colliculus optic layer (SCop)	Superior colliculus optic layer (SCop)
Superior colliculus superficial gray layer (SCsg)	Superior colliculus superficial gray layer (SCsg)
Superior colliculus zonal layer (SCzo)	Superior colliculus zonal layer (SCzo)
Superior olivary complex (SOC)	Superior olivary complex (SOC)	Superior olivary complex (SOC)	X
Superior olivary complex lateral part (SOCl)	Superior olivary complex lateral part (SOCl)
Superior olivary complex medial part (SOCm)	Superior olivary complex medial part (SOCm)
Superior olivary complex periolivary region (POR)	periolivary region (POR)
Superior salivatory nucleus (SSN)
Superior vestibular nucleus (SUV)	Superior vestibular nucleus (SUV)
Supplemental somatosensory area (SSs)	Supplemental somatosensory area (SSs)
Suprachiasmatic nucleus (SCH)	Suprachiasmatic nucleus (SCH)	Suprachiasmatic nucleus (SCH)	X
Suprachiasmatic nucleus dorsomedial part (SCHd)
Suprachiasmatic nucleus ventrolateral part (SCHv)
Suprachiasmatic preoptic nucleus (PSCH)	Suprachiasmatic preoptic nucleus (PSCH)
Suprageniculate nucleus (SGN)	suprageniculate nucleus (SGN)	Suprageniculate nucleus (SGN)	X
Supramammillary decussation (smd)	supramammillary decussation (smd)
Supramammillary nucleus (SUM)	Supramammillary nucleus (SUM)	Supramammillary nucleus (SUM)	X
Supramammillary nucleus lateral part (SUMl)	Supramammillary nucleus, lateral part (SUMl)
Supramammillary nucleus medial part (SUMm)	Supramammillary nucleus, medial part (SUMm)
Supraoptic commissures (sup)	supraoptic commissures (sup)
Supraoptic commissures, anterior (supa)	supraoptic commissures, anterior (supa)
Supraoptic commissures, dorsal (supd)	supraoptic commissures, dorsal (supd)
Supraoptic commissures, ventral (supv)	supraoptic commissures, ventral (supv)
Supraoptic nucleus (SO)	Supraoptic nucleus (SO)
Supraoptic nucleus proper (SO_p)
Supraoptic nucleus, accessory supraoptic group (ASO)	Accessory supraoptic group (ASO)
Supraoptic nucleus, accessory supraoptic group, nucleus circularis (NC)	Nucleus circularis (NC)
Supraoptic nucleus, retrochiasmatic part (SOr)
Supratrigeminal nucleus (SUT)	Supratrigeminal nucleus (SUT)	Supratrigeminal nucleus (SUT)	X
Taenia tecta (TT)	Taenia tecta (TT)	Taenia tecta (TT)	X
Taenia tecta dorsal part (TTd)	Taenia tecta, dorsal part (TTd)
Taenia tecta dorsal part layer 1 (TTd1)
Taenia tecta dorsal part layer 2 (TTd2)
Taenia tecta dorsal part layer 3 (TTd3)
Taenia tecta dorsal part layer 4 (TTd4)
Taenia tecta ventral part (TTv)	Taenia tecta, ventral part (TTv)
Taenia tecta ventral part layer1 (TTv1)
Taenia tecta ventral part layer2 (TTv2)
Taenia tecta ventral part layer3 (TTv3)
Techtothalamic pathway (ttp)	tectothalamic pathway (ttp)
Tectospinal pathway (tsp)	tectospinal pathway (tsp)
Tegmental reticular nucleus (TRN)	Tegmental reticular nucleus (TRN)	Tegmental reticular nucleus (TRN)	X
Terminal nerve (tn)	terminal nerve (tn)
Thalamic peduncles (tp)	thalamic peduncles (tp)
Thalamus (TH)	Thalamus (TH)	Thalamus (TH)
Third ventricle (V3)	Third ventricle (V3)
Third ventricle mamillary recess (V3m)
Third ventricle periventricular recess (V3r)
Third ventricle preoptic recess (V3p)
Trapezoid body (tb)	trapezoid body (tb)
Triangular nucleus of the septum (TRS)	Triangular nucleus of septum (TRS)
Trigeminal ganglion (GV)
Trigeminal nerve (Vn)	trigeminal nerve (Vn)
Trigeminocerebellar tract (tct)	trigeminocerebellar tract (tct)
Trochlear nerve (IVn)	trochlear nerve (IVn)
Trochlear nerve proper (IVn_p)
Trochlear nucleus (IV)	Trochlear nucleus (IV)	Trochlear nucleus (IV)	X
Tuberal area of the hypothalamus (TUA)
Tuberal nucleus (TU)	Tuberal nucleus (TU)	Tuberal nucleus (TU)	X
Tuberomammillary nucleus (TM)	Tuberomammillary nucleus (TM)
Tuberomammillary nucleus dorsal part (TMd)	Tuberomammillary nucleus, dorsal part (TMd)
Tuberomammillary nucleus ventral part (TMv)	Tuberomammillary nucleus, ventral part (TMv)
Uncinate fascicle (uf)	uncinate fascicle (uf)
Uvula (IX) (UVU)	Uvula (IX) (UVU)
Uvula (IX) sublobule ab (UVUab)
Uvula (IX) sublobule c (UVUb)
Vagus nerve (Xn)	vagus nerve (Xn)
Vascular organ of the lamina terminalis (OV)	Vascular organ of the lamina terminalis (OV)
Ventral anterior-lateral complex of the thalamus (VAL)	ventral anterior-lateral complex of the thalamus (VAL)
Ventral auditory areas (AUDv)	Ventral auditory area (AUDv)
Ventral coclear nucleus (VCO)	Ventral cochlear nucleus (VCO)
Ventral coclear nucleus anterior part (VCOa)
Ventral coclear nucleus posterior part (VCOp)
Ventral commissure of the spinal cord (vc)	ventral commissure of the spinal cord (vc)
Ventral group of the dorsal thalamus (VENT)	Ventral group of dorsal thalamus (VENT)	Ventral group of the dorsal thalamus (VENT)
Ventral hippocampal commissure (vhc)	ventral hippocampal commissure (vhc)
Ventral horn of the spinal cord (VH)
Ventral medial nucleus of the thalamus (VM)	ventral medial nucleus of the thalamus (VM)	Ventral medial nucleus of the thalamus (VM)	X
Ventral part of the lateral geniculate complex (LGv)	ventral part of the lateral geniculate complex (LGv)	Ventral part of the lateral geniculate complex (LGv)	X
Ventral part of the lateral geniculate complex lateral zone (LGvl)	ventral part of the lateral geniculate complex lateral zone (LGvl)
Ventral part of the lateral geniculate complex medial zone (LGvm)	ventral part of the lateral geniculate complex medial zone (LGvm)
Ventral posterior complex of the thalamus (VP)	ventral posterior complex of the thalamus (VP)	Ventral posterior complex of the thalamus (VP)	X
Ventral posterolateral nucleus of the thalamus (VPL)	ventral posterolateral nucleus of the thalamus, principal part (VPL)
Ventral posterolateral nucleus of the thalamus parvicellular part (VPLpc)	ventral posterolateral nucleus of the thalamus, parvicellular part (VPLpc)
Ventral posteromedial nucleus of the thalamus (VPM)	ventral posteromedial nucleus of the thalamus, principal part (VPM)
Ventral posteromedial nucleus of the thalamus parvicellular part (VPMpc)	ventral posteromedial nucleus of the thalamus, parvicellular part (VPMpc)
Ventral premammillary nucleus (PMv)	Ventral premammillary nucleus (PMv)	Ventral premammillary nucleus (PMv)	X
Ventral roots (vrt)	ventral roots (vrt)
Ventral spinocerebellar tract (sctv)	ventral spinocerebellar tract (sctv)
Ventral spinothalamic tract (sttv)	ventral spinothalamic tract (sttv)
Ventral tegmental area (VTA)	Ventral tegmental area (VTA)	Ventral tegmental area (VTA)	X
Ventral tegmental decussation (vtd)	ventral tegmental decussation (vtd)
Ventral tegmental nucleus (VTN)	Ventral tegmental nucleus (VTN)	Ventral tegmental nucleus (VTN)	X
Ventral temporal association areas (TEv)
Ventral thalamus (VNT)
Ventromedial nucleus of the hypothalamus (VMH)	Ventromedial hypothalamic nucleus (VMH)	Ventromedial hypothalamic nucleus (VMH)	X
Ventromedial nucleus of the hypothalamus anterior part (VMHa)	Ventromedial hypothalamic nucleus anterior part (VMHa)
Ventromedial nucleus of the hypothalamus central part (VMHc)	Ventromedial hypothalamic nucleus central part (VMHc)
Ventromedial nucleus of the hypothalamus dorsomedial part (VMHdm)	Ventromedial hypothalamic nucleus dorsomedial part (VMHdm)
Ventromedial nucleus of the hypothalamus ventrolateral part (VMHvl)	Ventromedial hypothalamic nucleus ventrolateral part (VMHvl)
Vermal regions (VERM)	Vermal regions (VERM)
Vestibular nerve (vVIIIn)	vestibular nerve (vVIIIn)
Vestibular nuclei (VNC)	Vestibular nuclei (VNC)	Vestibular nuclei (VNC)
Vestibulocochlear nerve (VIIIn)	Vestibulocochlear nerve (VIIIn)
Vestibulospinal pathway (vsp)	vestibulospinal pathway (vsp)
Visceral area (VISC)	Visceral area (VISC)
Visual areas (VIS)	Visual areas (VIS)
Vomeronasal nerve (von)	vomeronasal nerve (von)
Zona incerta (ZI)	Zona incerta (ZI)	Zona incerta (ZI)	X
Zona incerta dopaminergic group (ZIda)
Zona incerta proper (ZI)	Zona incerta (ZI)	Zona incerta (ZI)
		Total number of identified leaf regions:	146
