# Supplementary material for: Gene Expression in the Rodent Brain is Associated with Its Regional Connectivity
Source: PLoS Comput Biol. 2011 May 5;7(5):e1002040. doi: 10.1371/journal.pcbi.1002040 (PMC3088660; doi:10.1371/journal.pcbi.1002040)
Supplement: Table S8 — DAVID Functional annotation analysis for the 500 selected genes. (XLS) [file pcbi.1002040.s010.xls]

## Sheet: GO of selecting genes
The DAVID functional annotatoin server was used using the online interface. Each list was uploaded seperately, and the list of all 20,936 genes used in the analysis was given as the background list.
One query was performed for the list of 500 most predictive outgoing connectivity genes, one query for the list of 500 most predictive incoming connectivity genes, and one query for the intersection of these two lists of size 241.
(The lists themselves are provided in supplementary S3)
The results of these queries are copied below without further processing.
DAVID analysis report - 500 genes most predictive of outgoing connectivity
Category	Term	Count	Percent	P-Value	Benjaminy
GOTERM_BP_FAT	G-protein coupled receptor protein signaling pathway	47	11.1	7.3e-09	9.3e-06
SP_PIR_KEYWORDS	g-protein coupled receptor	35	8.2	1.6e-07	4.8e-05
INTERPRO	GPCR, rhodopsin-like superfamily	35	8.2	2.4e-07	0.00015
SP_PIR_KEYWORDS	receptor	59	13.9	4e-07	6e-05
SP_PIR_KEYWORDS	transducer	36	8.5	4e-07	4e-05
INTERPRO	7TM GPCR, rhodopsin-like	31	7.3	2e-06	0.00064
PIR_SUPERFAMILY	PIRSF800006:rhodopsin-like G protein-coupled receptors	26	6.1	1.2e-05	0.002
GOTERM_BP_FAT	cell surface receptor linked signal transduction	56	13.2	2.6e-05	0.017
GOTERM_BP_FAT	sensory perception of chemical stimulus	20	4.7	4e-05	0.017
UP_SEQ_FEATURE	disulfide bond	68	16	6.3e-05	0.052
UP_SEQ_FEATURE	signal peptide	82	19.3	7.2e-05	0.03
INTERPRO	Olfactory receptor	16	3.8	0.00025	0.052
SP_PIR_KEYWORDS	disulfide bond	70	16.5	0.00029	0.021
GOTERM_MF_FAT	olfactory receptor activity	16	3.8	0.00029	0.1
SP_PIR_KEYWORDS	signal	82	19.3	0.00038	0.022
GOTERM_MF_FAT	neuropeptide hormone activity	5	1.2	0.0004	0.071
GOTERM_CC_FAT	extracellular region	52	12.2	0.0004	0.08
GOTERM_BP_FAT	sensory perception of smell	16	3.8	0.00043	0.13
KEGG_PATHWAY	Olfactory transduction	15	3.5	0.00045	0.045
SP_PIR_KEYWORDS	Secreted	46	10.8	0.0005	0.025
GOTERM_BP_FAT	sensory perception	24	5.6	0.00065	0.15
SP_PIR_KEYWORDS	cleavage on pair of basic residues	14	3.3	0.00094	0.039
DAVID analysis report - 500 genes most predictive of incoming connectivity
Category	Term	Count	Percent	P-Value	Benjaminy
GOTERM_MF_FAT	neuropeptide hormone activity	5	2.4	2.6e-05	0.0066
SP_PIR_KEYWORDS	signal	90	21.3	4.6e-06	0.00076
UP_SEQ_FEATURE	signal peptide	90	21.3	5.5e-06	0.0054
GOTERM_CC_FAT	extracellular region	58	13.7	1e-05	0.0022
GOTERM_MF_FAT	neuropeptide hormone activity	6	1.4	1.2e-05	0.005
SP_PIR_KEYWORDS	cleavage on pair of basic residues	17	4	1.4e-05	0.0015
GOTERM_MF_FAT	hormone activity	11	2.6	9.4e-05	0.02
SP_PIR_KEYWORDS	disulfide bond	71	16.8	0.00035	0.028
UP_SEQ_FEATURE	disulfide bond	69	16.4	0.00044	0.19
UP_SEQ_FEATURE	metal ion-binding site:Calcium	7	1.7	0.0011	0.3
GOTERM_MF_FAT	amine binding	7	1.7	0.0014	0.18
SP_PIR_KEYWORDS	glycoprotein	92	21.8	0.0018	0.11
DAVID analysis report - 241 genes that appear in both 500 lists
Category	Term	Count	Percent	P-Value	Benjaminy
GOTERM_MF_FAT	neuropeptide hormone activity	5	2.4	2.6e-05	0.0066
SP_PIR_KEYWORDS	cleavage on pair of basic residues	11	5.4	0.0001	0.021
GOTERM_CC_FAT	extracellular region	32	15.6	0.00011	0.015
GOTERM_MF_FAT	hormone activity	8	3.9	0.00011	0.014
UP_SEQ_FEATURE	disulfide bond	37	18	0.00036	0.16
UP_SEQ_FEATURE	signal peptide	44	21.5	0.0004	0.091
SP_PIR_KEYWORDS	Secreted	27	13.2	0.00059	0.06
SP_PIR_KEYWORDS	disulfide bond	38	18.5	0.0011	0.075
GOTERM_BP_FAT	G-protein coupled receptor protein signaling pathway	21	10.2	0.0012	0.66
SP_PIR_KEYWORDS	signal	44	21.5	0.0013	0.068
SP_PIR_KEYWORDS	g-protein coupled receptor	15	7.3	0.0034	0.13
SP_PIR_KEYWORDS	receptor	26	12.7	0.0041	0.13
SP_PIR_KEYWORDS	transducer	15	7.3	0.0071	0.19
