# Supplementary material for: Gene Expression in the Rodent Brain is Associated with Its Regional Connectivity
Source: PLoS Comput Biol. 2011 May 5;7(5):e1002040. doi: 10.1371/journal.pcbi.1002040 (PMC3088660; doi:10.1371/journal.pcbi.1002040)
Supplement: Table S9 — Prevalence of artifacts in the ABA gene expression images, comparing the selected genes (Table S3) with a background set of genes that are expressed in the brain. (XLS) [file pcbi.1002040.s011.xls]

## Sheet: Random sample fo 50 brain genes
Prevalence of artifacts in the ABA gene expression images -- expressed but non-selected genes
Gene name	Symbol	Entrez	num of slices	local defects	huge defects	type	local	huge
actin related protein 2/3 complex, subunit 5	Arpc5	67771	17	16	2	sagittal	0.941176	0.117647
annexin A5	Anxa5	11747	56	22	13	coronal	0.392857	0.232143
ATPase, Ca++ transporting, plasma membrane 4	Atp2b4	381290	20	7	1	sagittal	0.35	0.05
BTB (POZ) domain containing 14A	Btbd14a	67991	17	15	4	sagittal	0.882353	0.235294
Cd99 antigen-like 2	Cd99l2	171486	20	18	1	sagittal	0.9	0.05
chromobox homolog 5 (Drosophila HP1a)	Cbx5	12419	56	17	3	coronal	0.303571	0.0535714
copine IV	Cpne4	74020	20	7	2	sagittal	0.35	0.1
demethyl-Q 7	Coq7	12850	17	12	0	sagittal	0.705882	0
distal-less homeobox 5	Dlx5	13395	19	6	0	sagittal	0.315789	0
DNA segment, Chr 15, Wayne State University 169, expressed	D15Wsu169e	223666	57	23	5	coronal	0.403509	0.0877193
double C2, beta	Doc2b	13447	20	18	0	sagittal	0.9	0
EH-domain containing 3	Ehd3	57440	60	25	5	coronal	0.416667	0.0833333
fatty acid 2-hydroxylase	Fa2h	338521	58	18	12	coronal	0.310345	0.206897
gene model 937, (NCBI)	LOC381076	381076	19	12	4	sagittal	0.631579	0.210526
gene model 937, (NCBI)	LOC381076	381076	19	15	4	sagittal	0.789474	0.210526
glutathione peroxidase 3	Gpx3	14778	18	9	3	sagittal	0.5	0.166667
glyoxalase 1	Glo1	109801	58	18	5	coronal	0.310345	0.0862069
homer homolog 2 (Drosophila)	Homer2	26557	17	7	2	sagittal	0.411765	0.117647
jumonji domain containing 3	Jmjd3	216850	17	16	2	sagittal	0.941176	0.117647
Kruppel-like factor 10	Klf10	21847	19	11	3	sagittal	0.578947	0.157895
LIM homeobox protein 1	Lhx1	16869	52	13	25	coronal	0.25	0.480769
LOC433088	LOC433088	433088	18	11	3	sagittal	0.611111	0.166667
lysyl oxidase-like 2	Loxl2	94352	59	38	5	coronal	0.644068	0.0847458
nemo like kinase	Nlk	18099	20	12	4	sagittal	0.6	0.2
nemo like kinase	Nlk	18099	55	44	6	coronal	0.8	0.109091
netrin G1	Ntng1	80883	60	20	13	coronal	0.333333	0.216667
neuroblastoma, suppression of tumorigenicity 1	Nbl1	17965	18	9	3	sagittal	0.5	0.166667
neurogenic differentiation 6	Neurod6	11922	20	3	16	sagittal	0.15	0.8
neuropeptide Y receptor Y1	Npy1r	18166	59	17	4	coronal	0.288136	0.0677966
palmdelphin	Palmd	114301	18	11	1	sagittal	0.611111	0.0555556
poliovirus receptor-related 2	Pvrl2	19294	17	9	0	sagittal	0.529412	0
RAB37, member of RAS oncogene family	Rab37	58222	19	13	0	sagittal	0.684211	0
RAS p21 protein activator 2	Rasa2	114713	20	15	4	sagittal	0.75	0.2
retinoic acid receptor, beta	Rarb	218772	18	17	1	sagittal	0.944444	0.0555556
RIKEN cDNA 4930431J08 gene	4930431J08Rik	73884	16	9	5	sagittal	0.5625	0.3125
RIKEN cDNA 6330500D04 gene	6330500D04Rik	193385	54	24	6	coronal	0.444444	0.111111
RIKEN cDNA 6530401D17 gene	6530401D17Rik	76219	55	29	16	coronal	0.527273	0.290909
Six3 opposite strand transcript 1	Six3os1	77868	49	29	8	coronal	0.591837	0.163265
solute carrier family 39 (zinc transporter), member 14	Slc39a14	213053	56	23	6	coronal	0.410714	0.107143
STARD3 N-terminal like	Stard3nl	76205	20	13	8	sagittal	0.65	0.4
sterile alpha motif domain containing 14	Samd14	217125	56	37	6	coronal	0.660714	0.107143
synuclein, gamma	Sncg	20618	17	8	2	sagittal	0.470588	0.117647
testis specific gene A2	Tsga2	22092	20	12	8	sagittal	0.6	0.4
TIGR MGI TC1412430	TC1412430	0	19	13	3	sagittal	0.684211	0.157895
TIGR MGI TC1563370	TC1563370	0	60	21	7	coronal	0.35	0.116667
transmembrane protein 106C	Tmem106c	380967	19	17	2	sagittal	0.894737	0.105263
transportin 1	Tnpo1	238799	15	14	3	sagittal	0.933333	0.2
tubulin, beta 4	Tubb4	22153	20	6	13	sagittal	0.3	0.65
Unigene Mm.225050	Mm.225050	0	20	18	5	sagittal	0.9	0.25
zinc finger protein of the cerebellum 1	Zic1	22771	17	9	4	sagittal	0.529412	0.235294
Average artifact ratio							0.57082	0.172241
The list of 50 genes above were obtained by randomly sampling 50 genes out of the 1000 most hightly expressed genes in the brain that do not appear in the two lists of 500 selected genes
(Naturally, we expect non-expressed genes to have less artifacts)
Inspection for the local and global artifacts was done manually

## Sheet: 50 genes from 241 selected
Prevalence of artifacts in the ABA gene expression images -- selected genes
Gene name	Symbol	Entrez	num of slices	local defects	huge defects	type	local	huge
ATP-binding cassette, sub-family A (ABC1), member 6	Abca6	76184	19	9	3	sagittal	0.473684	0.157895
CDC14 cell division cycle 14 homolog A (S. cerevisiae)	Cdc14a	229776	18	10	3	sagittal	0.555556	0.166667
chemokine (C-C motif) ligand 28	Ccl28	56838	19	6	3	sagittal	0.315789	0.157895
cholinergic receptor, muscarinic 5	Chrm5	213788	55	16	4	coronal	0.290909	0.0727273
crystallin, beta A1	Cryba1	12957	17	16	3	sagittal	0.941176	0.176471
Der1-like domain family, member 3	Derl3	70377	18	13	1	sagittal	0.722222	0.0555556
estrogen receptor 1 (alpha)	Esr1	13982	56	42	25	coronal	0.75	0.446429
expressed sequence AI837181	AI837181	107242	18	16	0	sagittal	0.888889	0
expressed sequence BB128963	BB128963	233315	20	10	0	sagittal	0.5	0
G protein-coupled receptor 21	Gpr21	338346	19	16	1	sagittal	0.842105	0.0526316
gene model 1450, (NCBI)	Gm1450	384724	17	7	2	sagittal	0.411765	0.117647
gene model 154, (NCBI)	LOC245882	245882	18	9	2	sagittal	0.5	0.111111
G-protein-coupled receptor 50	Gpr50	14765	107	33	4	coronal	0.308411	0.0373832
GTP cyclohydrolase I feedback regulator	Gchfr	320415	18	15	0	sagittal	0.833333	0
hypothetical gene supported by AK081809	LOC433351	433351	19	10	2	sagittal	0.526316	0.105263
IBR domain containing 2	Ibrdc2	218215	18	7	1	sagittal	0.388889	0.0555556
inscuteable homolog (Drosophila)	Insc	233752	16	10	2	sagittal	0.625	0.125
lactotransferrin	Ltf	17002	17	9	6	sagittal	0.529412	0.352941
meningioma expressed antigen 6 (coiled-coil proline-rich)	Mgea6	217615	17	9	2	sagittal	0.529412	0.117647
MTERF domain containing 1	Mterfd1	66410	20	9	0	sagittal	0.45	0
neuronatin	Nnat	18111	58	24	1	coronal	0.413793	0.0172414
nuclear receptor subfamily 5, group A, member 1	Nr5a1	26423	18	6	4	sagittal	0.333333	0.222222
olfactory receptor 599	Olfr599	258726	16	8	2	sagittal	0.5	0.125
oncoprotein induced transcript 3	Oit3	18302	20	11	3	sagittal	0.55	0.15
PDZ domain containing RING finger 4	Pdzrn4	239618	16	13	1	sagittal	0.8125	0.0625
phospholipase A2, group XIIA	Pla2g12a	66350	53	14	1	coronal	0.264151	0.0188679
potassium voltage-gated channel, Shal-related family, member 3	Kcnd3	56543	59	15	1	coronal	0.254237	0.0169492
pre B-cell leukemia transcription factor 1	Pbx1	18514	17	14	2	sagittal	0.823529	0.117647
protein kinase, AMP-activated, beta 1 non-catalytic subunit	Prkab1	19079	16	11	2	sagital	0.6875	0.125
RAB9B, member RAS oncogene family	Rab9b	319642	16	13	3	sagittal	0.8125	0.1875
relaxin 1	Rln1	19773	18	7	2	sagittal	0.388889	0.111111
retinoschisis 1 homolog (human)	Rs1h	20147	18	13	2	sagittal	0.722222	0.111111
RIKEN cDNA 0610040D20 gene	0610040D20Rik	66070	17	4	0	sagittal	0.235294	0
RIKEN cDNA 1700113O17 gene	1700113O17Rik	68231	19	15	0	sagittal	0.789474	0
RIKEN cDNA 4930431J08 gene	4930431J08Rik	73884	106	59	2	coronal	0.556604	0.0188679
RIKEN cDNA 4933426K21 gene	4933426K21Rik	108653	20	11	1	sagittal	0.55	0.05
RIKEN cDNA 9130014G24 gene	9130014G24Rik	215772	17	14	5	sagittal	0.823529	0.294118
RIKEN cDNA 9430091E24 gene	9430091E24Rik	434350	16	9	4	sagittal	0.5625	0.25
RIKEN cDNA A630031M04 gene	A630031M04Rik	320659	18	9	2	sagittal	0.5	0.111111
RIKEN cDNA C030007I09 gene	C030007I09Rik	109250	19	18	1	sagittal	0.947368	0.0526316
RIKEN cDNA D630033O11 gene	D630033O11Rik	235302	19	15	1	sagittal	0.789474	0.0526316
RIKEN cDNA E230008N13 gene	E230008N13Rik	381522	20	6	0	sagittal	0.3	0
similar to hypothetical protein LOC339168	LOC432576	432576	19	5	3	sagittal	0.263158	0.157895
similar to TAR RNA binding protein 1; TAR RNA loop binding protein; TAR (HIV) RNA-binding protein 1	LOC434359	434359	16	10	4	sagittal	0.625	0.25
spermatogenesis associated glutamate (E)-rich protein 8, pseudogene 1	Speer8-ps1	74062	20	14	2	sagittal	0.7	0.1
sulfotransferase family 5A, member 1	Sult5a1	57429	19	11	1	sagittal	0.578947	0.0526316
thioredoxin domain containing 1	Txndc1	72736	19	9	1	sagittal	0.473684	0.0526316
transcription factor 12	Tcf12	21406	20	16	3	sagittal	0.8	0.15
transmembrane protease, serine 3	Tmprss3	140765	16	16	4	sagittal	1	0.25
VGF nerve growth factor inducible	Vgf	381677	59	37	3	coronal	0.627119	0.0508475
Average artifact ratio							0.581354	0.109347
The 50 genes above were selected randomly out of the 241 genes that appear in the intersection of the two lists of 500 selected genes
Inspection for the local and global artifacts was done manually
